# Supplementary material for: Continuous sterane and phytane δ13C record reveals a substantial pCO2 decline since the mid-Miocene
Source: Nat Commun. 2024 Jun 18;15:5192. doi: 10.1038/s41467-024-47676-9 (PMC11189397; doi:10.1038/s41467-024-47676-9)
Supplement: Supplementary file 4 — Supplementary Data 1-9 [file 41467_2024_47676_MOESM4_ESM.xlsx]

## Sheet: S1. Ph-467
Supplementary Dataset 1. All data and uncertainties used to estimate pCO2 from the δ13C of phytane.
mbsf	IODP nomenclature	Ma	Ma_L	Ma_U	Ph	Ph_L	Ph_U	δp	δp_L	δp_U	δa	δa_L	δa_U	TC	TC_L	TC_U	TK	TK_L	TK_U	δd	δd_L	δd_U	εp	εp_L	εp_U	K0	K0_L	K0_U	b	b_L	b_U	εf	dissolved_CO2	dissolved_CO2_L	dissolved_CO2_U	pCO2	pCO2_L	pCO2_U	-	+
9	IODP 002R02W 77-79	0.289681	0.221435	0.357848	-25.2591	-25.5992	-24.9199	-21.7774	-23.069	-20.4581	1.00449	0.603628	1.40004	14.1734	11.6781	16.6362	287.323	284.828	289.786	-10.2251	-10.722	-9.72709	11.7883	10.3567	13.2313	0.0396189	0.0367685	0.042872	169.753	129.057	210.824	26.5	11.5413	8.74089	14.5085	289.623	217.768	371.62	71.8549	81.9976
41	IODP 005R04W 77-79	1.25034	1.18182	1.31814	-24.3838	-24.72	-24.0418	-20.8978	-22.1945	-19.5817	1.00012	0.600308	1.39712	16.3909	13.9145	18.8563	289.541	287.065	292.006	-9.95243	-10.4477	-9.45519	11.1529	9.71756	12.5919	0.0370377	0.034467	0.0399384	169.753	129.057	210.824	26.5	11.0712	8.38536	13.8752	297.35	223.846	380.44	73.5036	83.0898
69	IODP 008R04W 102-104	1.38111	1.31278	1.44864	-25.7294	-26.0691	-25.3891	-22.2424	-23.5452	-20.9325	1.00114	0.606502	1.39795	15.5911	13.1252	18.0785	288.741	286.275	291.228	-10.0497	-10.5405	-9.55835	12.4507	11.0079	13.895	0.0379375	0.0352464	0.0409376	169.753	129.057	210.824	26.5	12.0954	9.16	15.2106	316.64	238.707	406.854	77.9328	90.2145
99	IODP 011R05W 127-129	1.52056	1.45217	1.58792	-24.0996	-24.4405	-23.7598	-20.6125	-21.9159	-19.3017	1.2986	0.899442	1.69734	19.2154	16.7084	21.712	292.365	289.858	294.862	-9.32783	-9.81923	-8.84028	11.4985	10.0553	12.9435	0.0341164	0.031832	0.0366898	169.753	129.057	210.824	26.5	11.3227	8.58228	14.2223	329.919	249.021	421.841	80.8982	91.922
144	IODP 016R03W 127-129	1.97747	1.90908	2.04533	-24.2971	-24.6406	-23.959	-20.805	-22.1202	-19.4997	1.79892	1.40187	2.19869	16.6	14.1006	19.0923	289.75	287.251	292.242	-9.12745	-9.62424	-8.636	11.9097	10.4744	13.3609	0.036808	0.034236	0.0397084	169.753	129.057	210.824	26.5	11.6308	8.8134	14.632	314.521	236.811	402.902	77.7101	88.381
178	IODP 020R01W 52-54	2.32204	2.25441	2.3899	-25.349	-25.6897	-25.0109	-21.8628	-23.1664	-20.551	1.89869	1.49991	2.2991	18.0051	15.4999	20.489	291.155	288.65	293.639	-8.86983	-9.36565	-8.37805	13.2656	11.8263	14.72	0.0353214	0.0329187	0.0380423	169.753	129.057	210.824	26.5	12.8228	9.71451	16.2084	360.648	271.397	465.232	89.2516	104.583
225	IODP 025R01W 27-29	2.80062	2.73166	2.86798	-23.6992	-24.041	-23.3573	-20.21	-21.5141	-18.9115	1.90241	1.50436	2.29987	19.034	16.5575	21.54	292.184	289.708	294.69	-8.75001	-9.24012	-8.25756	11.6852	10.2529	13.1281	0.0342928	0.0319813	0.0368545	169.753	129.057	210.824	26.5	11.4506	8.69539	14.406	331.939	250.671	425.532	81.268	93.5933
255	IODP 028R01W 67-69	3.22541	3.15745	3.29349	-23.6504	-23.9904	-23.3087	-20.1633	-21.47	-18.8608	1.90217	1.49792	2.30004	21.2631	18.7626	23.7332	294.413	291.913	296.883	-8.49422	-8.98516	-8.007	11.8942	10.4461	13.3339	0.0322239	0.0301618	0.0345594	169.753	129.057	210.824	26.5	11.6139	8.80501	14.6042	359.1	270.588	458.322	88.5126	99.2211
275	IODP 030R02W 82-84	3.47834	3.41088	3.54647	-24.7908	-25.1314	-24.4477	-21.3009	-22.6006	-19.9982	1.4945	1.09895	1.89552	20.1348	17.6457	22.6184	293.285	290.796	295.768	-9.02271	-9.51481	-8.53619	12.5276	11.0925	13.9763	0.0332448	0.0310644	0.0356924	169.753	129.057	210.824	26.5	12.1406	9.20242	15.2959	363.098	273.836	466.12	89.2612	103.023
295	IODP 032R02W 52-54	3.73201	3.66448	3.79947	-25.541	-25.8783	-25.2	-22.0519	-23.3565	-20.7549	1.50011	1.10626	1.89992	19.61	17.1214	22.1345	292.76	290.271	295.284	-9.08076	-9.56646	-8.58856	13.2533	11.7956	14.6953	0.0337379	0.0314703	0.0362449	169.753	129.057	210.824	26.5	12.8166	9.69104	16.1756	378.092	283.906	486.176	94.1862	108.083
311	IODP 034R01W 101-105	3.93382	3.86559	4.00174	-24.9934	-25.331	-24.6519	-21.5051	-22.8103	-20.1951	1.49982	1.10475	1.89872	18.636	16.1588	21.0972	291.786	289.309	294.247	-9.19222	-9.68108	-8.70214	12.5635	11.1203	14.0095	0.0346849	0.0323708	0.0372953	169.753	129.057	210.824	26.5	12.1892	9.22974	15.3235	349.672	262.938	447.544	86.7342	97.8722
330	IODP 036R01W 101-105	4.17395	4.10593	4.24225	-25.0776	-25.42	-24.7424	-21.5976	-22.899	-20.2814	1.49815	1.1033	1.89753	18.2561	15.7501	20.7591	291.406	288.9	293.909	-9.24046	-9.73115	-8.75007	12.6053	11.1689	14.0588	0.035066	0.0326735	0.0377559	169.753	129.057	210.824	26.5	12.2173	9.24888	15.3904	346.459	260.886	444.774	85.573	98.3157
419	IODP 045R03W 100-104	5.29962	5.2319	5.36803	-24.3654	-24.7107	-24.0289	-20.8783	-22.1861	-19.5686	1.5004	1.10109	1.89984	19.1664	16.6607	21.6674	292.316	289.811	294.817	-9.13343	-9.61924	-8.64316	11.979	10.5445	13.4293	0.0341639	0.0318706	0.0367417	169.753	129.057	210.824	26.5	11.7002	8.86474	14.6994	340.154	256.622	435.817	83.532	95.6631
434	IODP 047R01W 50-54	5.48967	5.42209	5.55806	-24.8668	-25.2089	-24.5282	-21.3767	-22.6864	-20.0731	1.9031	1.50719	2.29997	18.8346	16.3863	21.3129	291.985	289.536	294.463	-8.77112	-9.26336	-8.28118	12.8679	11.4249	14.3013	0.0344883	0.03218	0.0370428	169.753	129.057	210.824	26.5	12.4514	9.42815	15.7135	359.277	270.409	461.949	88.8684	102.672
473	IODP 051R01W 101-105	5.8302	5.76184	5.89838	-24.7975	-25.1393	-24.4597	-21.3151	-22.6131	-20.0042	1.89662	1.49936	2.29466	19.1873	16.6707	21.6581	292.337	289.821	294.808	-8.7295	-9.22321	-8.24124	12.8408	11.404	14.284	0.0341437	0.0318786	0.0367309	169.753	129.057	210.824	26.5	12.4397	9.41045	15.6821	362.461	272.327	464.57	90.1337	102.109
502	IODP 054R02W 25-29	6.56833	6.50011	6.63669	-24.8643	-25.1998	-24.5202	-21.3754	-22.6744	-20.0663	1.9993	1.60248	2.39852	18.305	15.8258	20.7987	291.455	288.976	293.949	-8.73262	-9.22522	-8.24617	12.8965	11.4585	14.3452	0.0350165	0.0326378	0.0376699	169.753	129.057	210.824	26.5	12.4855	9.44341	15.7332	354.874	266.449	455.412	88.4254	100.538
521	IODP 056R01W 101-105	6.9759	6.90772	7.04393	-24.3478	-24.6877	-24.0094	-20.8624	-22.1626	-19.5529	1.99874	1.60314	2.40028	19.7707	17.2881	22.2468	292.921	290.438	295.397	-8.566	-9.05343	-8.07289	12.5353	11.108	13.9875	0.0335857	0.0313753	0.0360678	169.753	129.057	210.824	26.5	12.1651	9.2086	15.3242	360.467	271.118	461.616	89.3497	101.149
539	IODP 058R03W 75-79	7.23227	7.16379	7.29953	-23.8291	-24.1715	-23.4903	-20.3439	-21.6386	-19.0349	2.09916	1.70186	2.49743	20.6706	18.1893	23.1656	293.821	291.339	296.316	-8.35917	-8.84688	-7.86977	12.2218	10.7779	13.6597	0.0327535	0.0306157	0.0351336	169.753	129.057	210.824	26.5	11.8947	9.00548	14.94	361.225	272.032	461.657	89.1931	100.432
577	IODP 062R01W 50-54	7.77167	7.70338	7.83979	-24.9686	-25.3048	-24.6255	-21.4774	-22.7828	-20.1732	1.50319	1.1054	1.90411	22.2451	19.7468	24.748	295.395	292.897	297.898	-8.78243	-9.26931	-8.28848	12.9542	11.5214	14.402	0.0313767	0.029378	0.0336082	169.753	129.057	210.824	26.5	12.543	9.49079	15.801	397.624	299.832	510.041	97.7915	112.417
607	IODP 065R02W 50-54	8.19756	8.12945	8.26583	-24.6088	-24.9482	-24.2654	-21.1159	-22.4284	-19.8099	1.50058	1.09942	1.89732	23.8941	21.418	26.3916	297.044	294.568	299.542	-8.59736	-9.07893	-8.10895	12.7773	11.3457	14.2191	0.0300352	0.0281803	0.0320878	169.753	129.057	210.824	26.5	12.3671	9.35886	15.5962	410.388	308.99	524.693	101.398	114.306
645	IODP 069R02W 50-54	8.73803	8.66959	8.80604	-23.6709	-24.0122	-23.3297	-20.1751	-21.4876	-18.8756	1.99783	1.6036	2.39679	22.5172	20.0248	25.0232	295.667	293.175	298.173	-8.24632	-8.73719	-7.76117	12.172	10.7242	13.5995	0.0311485	0.0291714	0.0333472	169.753	129.057	210.824	26.5	11.8348	8.97418	14.8932	378.243	285.494	484.169	92.7494	105.926
719	IODP 077R01W 33-35	9.78921	9.7208	9.85722	-24.4481	-24.7873	-24.1083	-20.9694	-22.2582	-19.6558	2.19987	1.7988	2.60104	24.4075	21.9308	26.9019	297.557	295.081	300.052	-7.83994	-8.32889	-7.35158	13.3782	11.948	14.8356	0.0296371	0.0278256	0.0316438	169.753	129.057	210.824	26.5	12.9338	9.79098	16.3552	435.221	327.411	557.477	107.81	122.256
795	IODP 085R01W 50-52	10.8694	10.8021	10.9376	-25.5635	-25.9029	-25.2243	-22.0759	-23.3817	-20.7605	2.09552	1.7018	2.49171	24.4893	21.9963	26.9877	297.639	295.146	300.138	-7.93324	-8.41672	-7.44596	14.4429	13.0019	15.8901	0.0295745	0.0277667	0.0315878	169.753	129.057	210.824	26.5	14.0923	10.6195	17.8769	474.162	355.068	612.183	119.093	138.021
826	IODP 088R02W 125-127	11.3104	11.2423	11.3774	-25.2511	-25.5895	-24.9125	-21.7578	-23.0615	-20.4573	2.09996	1.70517	2.50036	24.8003	22.3156	27.2897	297.95	295.466	300.44	-7.89449	-8.38319	-7.40914	14.1558	12.7205	15.6112	0.0293386	0.0275612	0.0313173	169.753	129.057	210.824	26.5	13.7537	10.3918	17.429	467.052	350.379	601.187	116.673	134.135
852	IODP 091R01W 20-24	11.72	11.6513	11.7879	-25.7786	-26.1214	-25.4395	-22.2949	-23.5981	-20.9845	1.99572	1.59942	2.39296	24.8059	22.3325	27.2561	297.956	295.483	300.406	-7.9967	-8.48071	-7.5142	14.5961	13.1642	16.0538	0.0293344	0.0275839	0.0313031	169.753	129.057	210.824	26.5	14.2633	10.7601	18.1271	483.961	362.966	625.358	120.996	141.396
899	IODP 096R01W 65-69	12.7208	12.6519	12.7881	-26.0701	-26.4098	-25.7307	-22.5775	-23.8891	-21.2777	2.09823	1.69954	2.4949	25.5006	23.0117	27.9881	298.651	296.162	301.138	-7.82294	-8.30313	-7.33273	15.0884	13.656	16.5423	0.0288189	0.0270959	0.0307408	169.753	129.057	210.824	26.5	14.8811	11.2131	18.9477	514.465	384.367	665.915	130.098	151.45
940	IODP 100R02W 27-29	13.5906	13.5219	13.6586	-24.3197	-24.6581	-23.9816	-20.832	-22.1361	-19.5219	2.10059	1.70535	2.49168	24.8963	22.4106	27.3795	298.046	295.561	300.529	-7.885	-8.37338	-7.40223	13.2051	11.7737	14.6505	0.0292664	0.0275006	0.0312376	169.753	129.057	210.824	26.5	12.7666	9.66999	16.1205	434.026	327.142	556.681	106.884	122.655
967	IODP 103R01W 135-139	13.9798	13.9128	14.0484	-26.7511	-27.0893	-26.4071	-23.2591	-24.5677	-21.9556	2.10104	1.70174	2.496	24.8089	22.3232	27.3039	297.959	295.473	300.454	-7.89259	-8.38153	-7.40712	15.7126	14.273	17.1705	0.0293321	0.0275516	0.031311	169.753	129.057	210.824	26.5	15.7538	11.8546	20.1275	534.806	399.133	695.16	135.673	160.354
996	IODP 106R01W 137-139	14.3997	14.3315	14.468	-25.6904	-26.0341	-25.3493	-22.2026	-23.5173	-20.8906	2.00062	1.60255	2.39401	29.3073	26.8342	31.765	302.457	299.984	304.915	-7.50398	-7.97575	-7.02665	15.0129	13.5725	16.4623	0.0262542	0.0248062	0.0278722	169.753	129.057	210.824	26.5	14.7809	11.1522	18.8388	560.944	421.281	724.037	139.663	163.093
1028	IODP 109R02W 22-24	14.8599	14.7923	14.9278	-26.0714	-26.4113	-25.7308	-22.5858	-23.8911	-21.27	2.19814	1.80026	2.59362	31.3336	28.8266	33.7834	304.484	301.977	306.933	-7.08314	-7.5626	-6.61076	15.8367	14.3949	17.2831	0.0250497	0.0237234	0.0265555	169.753	129.057	210.824	26.5	15.9416	11.9716	20.3584	634.297	473.17	820.132	161.128	185.835
1038	IODP 110R04W 98-100	15.0099	14.9419	15.0779	-25.8922	-26.2305	-25.5515	-22.3996	-23.7112	-21.0981	2.20176	1.80558	2.59654	31.2832	28.7973	33.781	304.433	301.947	306.931	-7.094	-7.57157	-6.61638	15.644	14.2019	17.0911	0.0250784	0.0237246	0.0265741	169.753	129.057	210.824	26.5	15.6247	11.7751	19.9782	620.66	465.163	805.206	155.497	184.546
Ma	millions of years
Ph	δ13C of phytane run in duplicate
_L	lower boundary (one standard deviation)
_U	upper boundary (one standard deviation)
δp	δ13C value of organic matter, corrected for offset between biomass and phytol
δa	δ13C value of carbonat, corrected for planktonic foraminifera in the same sediment core
TC	Sea surface temperature in Celcius, TEX86 shown in Table S8 from the same exact sediments used for CO2 here
TK	Sea surface temperature from TC in Kelvin
δd	δ13C value of dissolved CO2 in the photic zone, correcting for temperature-dependent carbon isotopic fractionation of dissolved CO2 with respect to HCO3- using the equation (Mook, 1974; Weiss, 1974): δd = δ13Ccarbonate – 1 + (24.12–9866 / TºK)
ϵp	stable carbon isotopic fractionation associated with CO2-fixation, here defined as: Ɛp = 1000 · [ (δd+1000) / (δp+1000) – 1]
SSS	Sea surface salinity in per mil
K0	Henry’s Law constant (K0) using temperature and salinity (Weiss, 1974) to convert dissolved CO2 to atmospheric pCO2
b	a factor considering influence on fractionation other than CO2 including growth rate, cell geometry, membrane permeability to CO2, and the boundary layer thickness dependent on temperature, pH, and salinity (Bolton et al., 2016; Laws et al., 1997; Popp et al., 1998; Rau et al., 1996; Stoll et al., 2019)
ϵf	maximum fractionation for CO2-fixation

## Sheet: S2. Ph-Other
Supplementary Dataset 2. All data and uncertainties used to estimate pCO2 from the δ13C of phytane from the literature.
Sample	Location	Ph reference	Ma	Ma_L	Ma_U	Ph	Ph_L	Ph_U	δp	δp_L	δp_U	δa	δa_L	δa_U	TC	TC_L	TC_U	TK	TK_L	TK_U	δd	δd_L	δd_U	εp	εp_L	εp_U	K0	K0_L	K0_U	b	b_L	b_U	εf	dissolved_CO2	dissolved_CO2_L	dissolved_CO2_U	pCO2	pCO2_L	pCO2_U	-	+
SB-18	Monterey Formation, CA	Schouten et al., 1997a	11.1	11.1	11.1	-24.0978	-24.4386	-23.7596	-20.5873	-21.8956	-19.2946	1.69724	1.30239	2.09756	24.3696	20.3982	28.3811	297.52	293.548	301.531	-9.04084	-9.48947	-8.59968	12.5004	11.031	13.9826	0.0296662	0.0268402	0.0330018	170.11	129.302	210.828	26.5	12.1559	9.20955	15.312	406.238	301.707	530.929	104.531	124.69
SB-13	Monterey Formation, CA	Schouten et al., 1997a	11.3	11.3	11.3	-24.2014	-24.5396	-23.8622	-20.6916	-21.9993	-19.3934	1.69801	1.29891	2.09635	24.4986	20.526	28.455	297.649	293.676	301.605	-9.02647	-9.47485	-8.59166	12.6193	11.1444	14.1061	0.0295674	0.0267926	0.032885	170.11	129.302	210.828	26.5	12.2597	9.27884	15.4391	410.073	305.851	536.405	104.222	126.331
SB-6	Monterey Formation, CA	Schouten et al., 1997a	13.1	13.1	13.1	-24.8032	-25.1405	-24.4599	-21.2939	-22.5991	-19.9846	2	0.403743	1.20129	24.0795	20.1059	28.0407	297.229	293.256	301.191	-9.07321	-9.52297	-8.63666	12.28	10.7955	13.7479	0.0298904	0.0270615	0.0332717	170.11	129.302	210.828	26.5	11.9628	9.06239	15.038	396.527	295.499	516.848	101.029	120.321
SB-3	Monterey Formation, CA	Schouten et al., 1997a	14.7	14.7	14.7	-25.202	-25.5423	-24.8618	-21.696	-22.9986	-20.3865	2	1.19541	1.99895	28.589	24.6208	32.5691	301.739	297.771	305.719	-8.57713	-9.01287	-8.15146	14.0178	12.5322	15.4899	0.0267067	0.024364	0.0294744	170.11	129.302	210.828	26.5	13.6342	10.2881	17.2555	506.174	375.901	663.358	130.273	157.184
SB-2	Monterey Formation, CA	Schouten et al., 1997a	14.6	14.6	14.6	-25.8015	-26.1406	-25.4588	-22.2954	-23.5886	-20.9939	2	0.901722	1.69634	28.6775	24.6742	32.6873	301.827	297.824	305.837	-8.56755	-9.00693	-8.13898	14.3461	12.8597	15.8144	0.0266502	0.0243002	0.0294339	170.11	129.302	210.828	26.5	13.9941	10.5561	17.7403	519.753	385.984	684.436	133.769	164.683
1507	Monterey (Santa Maria)	Curiale et al., 1985 (in Hughes et al., 1995)	14.1884	8.1454	20.1964	-26.0982	-26.4378	-25.7594	-22.5891	-23.8898	-21.2965	2	0.801166	1.59871	31.3129	27.3278	35.2725	304.463	300.478	308.423	-8.28461	-8.71437	-7.86858	14.8344	13.3524	16.3146	0.0250615	0.0229804	0.0275354	170.11	129.302	210.828	26.5	14.5886	10.9972	18.5298	577.219	428.423	756.839	148.797	179.62
SB-1	Monterey Formation, CA	Schouten et al., 1997a	15	15	15	-26.2959	-26.6375	-25.9571	-22.7913	-24.0936	-21.4838	2	0.800244	1.59665	31.3092	27.3	35.2576	304.459	300.45	308.408	-8.285	-8.71741	-7.87013	15.0434	13.5467	16.5173	0.0250636	0.0229876	0.0275542	170.11	129.302	210.828	26.5	14.8487	11.1798	18.9151	588.042	436.322	772.648	151.72	184.607
502	Salt Lake Group (Great)	Meissner et al., 1984 (in Hughes et al., 1995)	14.2294	8.16771	20.2095	-26.5978	-26.938	-26.2598	-23.0889	-24.3966	-21.7871	2.20171	1.80473	2.59659	31.2775	27.2962	35.2812	304.428	300.446	308.431	-8.28837	-8.71783	-7.86768	16.3803	14.9002	17.8608	0.0250817	0.0229762	0.0275568	170.11	129.302	210.828	26.5	16.8145	12.6009	21.6093	664.521	489.77	884.238	174.751	219.717
Site 608, King's Trough	east North Atlantic Ocean	Pagani et al., 2000 (estimated)	13.5004	13.4323	13.5677	-29.1	-29.4418	-28.7607	-25.5993	-26.8919	-24.291	2.20137	1.80734	2.60051	24.2175	20.2696	28.1946	297.367	293.42	301.345	-9.05781	-9.5042	-8.61992	18.2012	16.7012	19.6927	0.0297834	0.026961	0.0331201	170.11	129.302	210.828	26.5	20.5152	15.1696	26.9916	682.592	493.836	939.118	188.756	256.526
Site 608, King's Trough	east North Atlantic Ocean	Pagani et al., 2000 (estimated)	14.35	14.2487	14.4519	-30.2034	-30.5411	-29.8614	-26.6969	-27.9989	-25.3893	2.69784	2.2992	3.09441	27.6745	23.7363	31.6713	300.825	296.886	304.821	-8.67653	-9.11158	-8.2465	20.2607	18.7586	21.7455	0.0273031	0.0248587	0.0301594	170.11	129.302	210.828	26.5	27.2799	19.6659	37.8385	993.802	695.495	1433.44	298.308	439.637
Site 608, King's Trough	east North Atlantic Ocean	Pagani et al., 2000 (estimated)	14.5001	14.4324	14.5682	-29.897	-30.2412	-29.5573	-26.3916	-27.6946	-25.0858	2.89803	2.49998	3.30021	28.4587	24.5213	32.4434	301.609	297.671	305.593	-8.59126	-9.02394	-8.16473	20.2217	18.7375	21.7303	0.0267903	0.0244321	0.0295501	170.11	129.302	210.828	26.5	27.1412	19.5534	37.7935	1006.88	706.703	1455.8	300.18	448.919
Site 608, King's Trough	east North Atlantic Ocean	Pagani et al., 2000 (estimated)	14.5001	14.4315	14.5683	-30.0023	-30.3408	-29.6603	-26.4952	-27.7914	-25.1944	2.69776	2.30081	3.09574	28.5197	24.5549	32.4938	301.67	297.705	305.644	-8.58464	-9.0202	-8.15941	20.1417	18.6591	21.6339	0.0267511	0.0244048	0.0295245	170.11	129.302	210.828	26.5	26.7426	19.3711	37.0832	993.364	701.369	1427.89	291.995	434.53
Site 608, King's Trough	east North Atlantic Ocean	Pagani et al., 2000 (estimated)	14.7994	14.7314	14.8673	-29.3967	-29.7379	-29.0575	-25.8884	-27.195	-24.5897	2.70317	2.30231	3.09985	31.3079	27.3301	35.2416	304.458	300.48	308.392	-8.28514	-8.71412	-7.87179	19.8139	18.3208	21.3011	0.0250644	0.0229954	0.0275338	170.11	129.302	210.828	26.5	25.4567	18.531	34.8284	1008.79	715.819	1431.1	292.967	422.311
Site 608, King's Trough	east North Atlantic Ocean	Pagani et al., 2000 (estimated)	15.1005	15.0321	15.1681	-29.4946	-29.8386	-29.1589	-25.9867	-27.2958	-24.6847	2.70054	2.30389	3.09659	31.0014	26.979	35.0362	304.151	300.129	308.186	-8.31779	-8.75254	-7.89311	19.8848	18.3881	21.3787	0.0252402	0.0230953	0.0277727	170.11	129.302	210.828	26.5	25.7298	18.6887	35.3494	1014.3	716.965	1440.8	297.34	426.495
Site 608, King's Trough	east North Atlantic Ocean	Pagani et al., 2000 (estimated)	15.1755	15.1243	15.2259	-30.4014	-30.7415	-30.0605	-26.8947	-28.1941	-25.5917	2.702	2.30379	3.09936	30.7312	26.7345	34.6995	303.881	299.884	307.849	-8.34663	-8.77934	-7.92813	20.8007	19.307	22.2943	0.0253971	0.023261	0.0279411	170.11	129.302	210.828	26.5	29.8652	21.3697	42.582	1168.41	811.931	1731.53	356.478	563.124
Site 608, King's Trough	east North Atlantic Ocean	Pagani et al., 2000 (estimated)	15.2503	15.2162	15.2841	-29.4986	-29.8369	-29.1604	-25.994	-27.2945	-24.6833	2.70026	2.30519	3.09887	30.3093	26.3282	34.2907	303.459	299.478	307.441	-8.39177	-8.82397	-7.97074	19.812	18.3162	21.305	0.0256457	0.0234652	0.028225	170.11	129.302	210.828	26.5	25.4906	18.486	34.7998	988.016	697.821	1398.36	290.195	410.345
Site 608, King's Trough	east North Atlantic Ocean	Pagani et al., 2000 (estimated)	15.6253	15.5401	15.71	-30.7993	-31.1401	-30.46	-27.2945	-28.592	-25.9914	2.49905	2.10518	2.89466	28.9867	25.0436	32.9888	302.137	298.194	306.139	-8.5341	-8.96589	-8.10721	20.8198	19.3272	22.3259	0.0264545	0.0241389	0.0291562	170.11	129.302	210.828	26.5	29.9393	21.4101	42.9005	1127.93	781.365	1676.49	346.568	548.556
Site 608, King's Trough	east North Atlantic Ocean	Pagani et al., 2000 (estimated)	15.8248	15.7742	15.8756	-31.001	-31.3404	-30.6593	-27.4988	-28.7941	-26.1894	2.70325	2.30203	3.09783	29.1862	25.2011	33.1689	302.336	298.351	306.319	-8.51255	-8.94842	-8.08826	21.2597	19.7747	22.7499	0.0263296	0.0240435	0.0290392	170.11	129.302	210.828	26.5	32.4772	22.8879	47.6647	1226.28	838.539	1867.45	387.737	641.171
Site 608, King's Trough	east North Atlantic Ocean	Pagani et al., 2000 (estimated)	16.0994	16.0322	16.1684	-29.2012	-29.5418	-28.8614	-25.6977	-26.9971	-24.3935	2.60047	2.20485	2.99851	29.7817	25.78	33.7557	302.932	298.93	306.906	-8.4484	-8.88438	-8.02668	19.3405	17.8534	20.8287	0.025963	0.0237377	0.028616	170.11	129.302	210.828	26.5	23.7628	17.4094	32.1083	909.516	650.63	1272.35	258.886	362.83
Site 608, King's Trough	east North Atlantic Ocean	Pagani et al., 2000 (estimated)	16.2001	16.1322	16.268	-29.7028	-30.0415	-29.3598	-26.1933	-27.4964	-24.8904	2.40288	2.00564	2.79768	29.9951	26.0426	33.9695	303.145	299.193	307.119	-8.42547	-8.85541	-8.00431	19.6871	18.2021	21.1665	0.0258338	0.0236281	0.0284275	170.11	129.302	210.828	26.5	25.0232	18.1832	33.9524	962.321	683.838	1351.1	278.483	388.779
Site 608, King's Trough	east North Atlantic Ocean	Pagani et al., 2000 (estimated)	16.3747	16.2906	16.4604	-30.7953	-31.1376	-30.4623	-27.2899	-28.595	-25.9943	2.40293	2.00955	2.79965	31.1997	27.2269	35.2003	304.35	300.377	308.35	-8.29666	-8.7254	-7.87608	20.9658	19.4675	22.463	0.0251262	0.0230154	0.0276037	170.11	129.302	210.828	26.5	30.7259	21.8722	44.2471	1217.41	841.425	1815.58	375.989	598.171
Site 608, King's Trough	east North Atlantic Ocean	Pagani et al., 2000 (estimated)	16.6502	16.5483	16.7519	-30.3014	-30.6392	-29.958	-26.7897	-28.0977	-25.4948	2.40253	2.00244	2.79926	32.604	28.6292	36.5611	305.754	301.779	309.711	-8.14778	-8.57277	-7.7355	20.5954	19.1002	22.0775	0.0243451	0.022373	0.026681	170.11	129.302	210.828	26.5	28.8255	20.6439	40.6242	1178.76	823.129	1717.9	355.634	539.139
Site 608, King's Trough	east North Atlantic Ocean	Pagani et al., 2000 (estimated)	17.0008	16.9322	17.0678	-30.0964	-30.4396	-29.7599	-26.5905	-27.8952	-25.2873	2.299	1.9039	2.69805	32.5865	28.618	36.6161	305.737	301.768	309.766	-8.14962	-8.57399	-7.72984	20.2765	18.8008	21.771	0.0243545	0.0223478	0.0266881	170.11	129.302	210.828	26.5	27.353	19.7338	38.056	1116.04	785.387	1605.38	330.65	489.348
Site 608, King's Trough	east North Atlantic Ocean	Pagani et al., 2000 (estimated)	17.2497	17.1482	17.3529	-29.4023	-29.7415	-29.061	-25.9004	-27.1945	-24.5882	2.1951	1.79939	2.59683	34.4833	30.4846	38.4636	307.633	303.635	311.614	-7.95065	-8.37301	-7.541	19.6494	18.1575	21.1369	0.0233685	0.0215322	0.0255419	170.11	129.302	210.828	26.5	24.8415	18.1097	33.7554	1055.74	752.75	1481.4	302.992	425.662
Site 608, King's Trough	east North Atlantic Ocean	Pagani et al., 2000 (estimated)	17.6259	17.5403	17.7101	-29.603	-29.9395	-29.2611	-26.094	-27.396	-24.7944	2.19993	1.80344	2.59529	32.0182	28.0114	36.0156	305.168	301.161	309.166	-8.20971	-8.63984	-7.7917	19.5867	18.1162	21.0779	0.0246653	0.0226262	0.0270806	170.11	129.302	210.828	26.5	24.622	17.9806	33.4586	992.991	708.195	1396.29	284.796	403.296
Site 608, King's Trough	east North Atlantic Ocean	Pagani et al. 1999	18	18	18	-29.8002	-30.1376	-29.4604	-26.2875	-27.5924	-24.9909	2.19695	1.79986	2.59726	32.5612	28.6061	36.5298	305.711	301.756	309.68	-8.15229	-8.57528	-7.73872	19.8544	18.3708	21.3425	0.0243682	0.0223874	0.0266957	170.11	129.302	210.828	26.5	25.6168	18.6311	35.1487	1044.53	742.071	1482.98	302.459	438.447
Ma	millions of years
Ph	δ13C of phytane from literature
_L	lower boundary (one standard deviation)
_U	upper boundary (one standard deviation)
δp	δ13C value of organic matter, corrected for offset between biomass and phytol
δa	δ13C value of carbonat, corrected for planktonic foraminifera in the same sediment core
TC	Sea surface temperature in Celcius, TEX86 shown in Table S8 from the same exact sediments used for CO2 here for Monterey formation, Site 608 TEX86 from Super et al. (2018)
TK	Sea surface temperature from TC in Kelvin
δd	δ13C value of dissolved CO2 in the photic zone, correcting for temperature-dependent carbon isotopic fractionation of dissolved CO2 with respect to HCO3- using the equation (Mook, 1974; Weiss, 1974): δd = δ13Ccarbonate – 1 + (24.12–9866 / TºK)
ϵp	stable carbon isotopic fractionation associated with CO2-fixation, here defined as: Ɛp = 1000 · [ (δd+1000) / (δp+1000) – 1]
SSS	Sea surface salinity in per mil
K0	Henry’s Law constant (K0) using temperature and salinity (Weiss, 1974) to convert dissolved CO2 to atmospheric pCO2
b	a factor considering influence on fractionation other than CO2 including growth rate, cell geometry, membrane permeability to CO2, and the boundary layer thickness dependent on temperature, pH, and salinity (Bolton et al., 2016; Laws et al., 1997; Popp et al., 1998; Rau et al., 1996; Stoll et al., 2019)
ϵf	maximum fractionation for CO2-fixation

## Sheet: S3. Wt Steranes-467
Supplementary Dataset 3. All data and uncertainties used to estimate pCO2 from the δ13C of steranes, weighted by their distrubution (in percentage)
mbsf	IODP nomenclature	Ma	Ma_L	Ma_U	Ph	Ph_L	Ph_U	δp	δp_L	δp_U	δa	δa_L	δa_U	TC	TC_L	TC_U	TK	TK_L	TK_U	εb	εb_L	εb_U	δd	δd_L	δd_U	εp	εp_L	εp_U	K0	K0_L	K0_U	b	b_L	b_U	εf	εf_L	εf_U	dissolved_CO2	dissolved_CO2_L	dissolved_CO2_U	pCO2	pCO2_L	pCO2_U	-	+
9	IODP 002R02W 77-79
41	IODP 005R04W 77-79
69	IODP 008R04W 102-104	1.38001	1.31231	1.44844	-27.157	-27.4995	-26.8159	-22.6206	-25.6466	-19.6539	0.995195	0.602643	1.39742	15.6372	13.1547	18.1061	288.787	286.305	291.256	-10.0436	-10.3398	-9.75396	-10.0483	-10.5413	-9.55415	12.8736	9.76601	16.0439	0.0378847	0.0352182	0.0408996	170.043	140.964	199.194	26.5	26.5	26.5	12.4676	9.56493	16.8057	329.434	248.386	449.164	81.0477	119.73
99	IODP 011R05W 127-129	1.52022	1.45169	1.58805	-24.4977	-24.8369	-24.1575	-19.9733	-22.9834	-16.9918	1.29879	0.899587	1.6974	19.1968	16.7099	21.6887	292.347	289.86	294.839	-9.62759	-9.91713	-9.34237	-9.33106	-9.817	-8.84232	10.86	7.75726	14.0038	0.0341345	0.0318522	0.0366882	170.043	140.964	199.194	26.5	26.5	26.5	10.8751	8.50313	14.1742	318.442	245.337	420.514	73.1046	102.072
144	IODP 016R03W 127-129	1.97702	1.90897	2.04519	-25.5612	-25.9003	-25.221	-21.038	-24.0427	-18.0608	1.80185	1.40074	2.19753	16.5807	14.0858	19.0683	289.731	287.236	292.218	-9.93231	-10.2281	-9.64242	-9.13426	-9.62767	-8.63734	12.1588	9.03856	15.3275	0.0368291	0.0342593	0.0397265	170.043	140.964	199.194	26.5	26.5	26.5	11.8535	9.16025	15.7347	321.556	244.795	434.003	76.7613	112.447
178	IODP 020R01W 52-54	2.32251	2.2543	2.39062	-25.5289	-25.8663	-25.1844	-20.9995	-24.0055	-18.0123	1.9012	1.50669	2.29702	17.9991	15.5075	20.4742	291.149	288.658	293.624	-9.76642	-10.0589	-9.48077	-8.86625	-9.36056	-8.37833	12.3992	9.2719	15.5611	0.0353276	0.0329322	0.0380335	170.043	140.964	199.194	26.5	26.5	26.5	12.0426	9.29867	16.083	340.753	259.006	462.333	81.7469	121.58
225	IODP 025R01W 27-29	2.80035	2.73229	2.86812	-25.1533	-25.495	-24.8127	-20.6169	-23.634	-17.6528	1.90312	1.50222	2.29856	19.0433	16.5852	21.5423	292.193	289.735	294.692	-9.64532	-9.93178	-9.35899	-8.74323	-9.23814	-8.25793	12.1254	9.00473	15.2858	0.0342837	0.0319793	0.0368242	170.043	140.964	199.194	26.5	26.5	26.5	11.8335	9.14355	15.7144	344.734	262.435	464.296	82.2993	119.561
255	IODP 028R01W 67-69	3.22513	3.15709	3.29343	-24.2783	-24.6218	-23.9374	-19.7402	-22.7686	-16.7778	1.90191	1.50089	2.29804	21.2576	18.777	23.7239	294.408	291.927	296.874	-9.39136	-9.67612	-9.11296	-8.49394	-8.97973	-8.0067	11.4807	8.36995	14.6346	0.0322288	0.0301691	0.0345452	170.043	140.964	199.194	26.5	26.5	26.5	11.3252	8.80743	14.8985	351.09	269.241	468.431	81.8489	117.341
275	IODP 030R02W 82-84	3.47879	3.41061	3.5472	-24.317	-24.6605	-23.9801	-19.7952	-22.7986	-16.8255	1.49777	1.09796	1.89778	20.1395	17.6736	22.633	293.29	290.824	295.783	-9.51911	-9.80435	-9.23553	-9.02162	-9.51508	-8.53253	10.9767	7.89864	14.1557	0.0332404	0.0310522	0.0356634	170.043	140.964	199.194	26.5	26.5	26.5	10.9725	8.55454	14.3019	329.683	253.611	435.508	76.0722	105.825
295	IODP 032R02W 52-54	3.73096	3.6634	3.79859	-26.0464	-26.376	-25.6992	-21.5166	-24.5268	-18.5446	1.50196	1.09926	1.89781	19.631	17.1712	22.1074	292.781	290.321	295.257	-9.57754	-9.86304	-9.29491	-9.07629	-9.57419	-8.58852	12.7053	9.59456	15.8613	0.0337179	0.0314933	0.0361918	170.043	140.964	199.194	26.5	26.5	26.5	12.3211	9.46795	16.5689	365.206	276.774	497.321	88.4325	132.115
311	IODP 034R01W 101-105
330	IODP 036R01W 101-105
419	IODP 045R03W 100-104	5.29981	5.2319	5.36786	-25.2922	-25.6297	-24.9503	-20.7654	-23.7766	-17.7896	1.5013	1.10672	1.8982	19.1632	16.6833	21.6472	292.313	289.833	294.797	-9.63147	-9.92026	-9.34708	-9.13008	-9.62557	-8.64279	11.8802	8.76708	15.0388	0.034167	0.0318881	0.0367171	170.043	140.964	199.194	26.5	26.5	26.5	11.6241	9.01474	15.3573	340.174	259.19	455.605	80.9839	115.431
434	IODP 047R01W 50-54	5.48988	5.42206	5.5581	-25.5032	-25.8406	-25.1654	-20.9778	-23.9733	-18.0089	1.90003	1.50151	2.29829	18.8559	16.3765	21.3385	292.006	289.526	294.488	-9.66699	-9.95633	-9.38216	-8.76898	-9.25966	-8.27518	12.4684	9.37473	15.6277	0.0344674	0.0321576	0.0370537	170.043	140.964	199.194	26.5	26.5	26.5	12.1311	9.35318	16.1842	351.567	266.815	475.767	84.7523	124.2
473	IODP 051R01W 101-105	5.8298	5.76234	5.89735	-26.8097	-27.1554	-26.4728	-22.2791	-25.2909	-19.3128	1.90096	1.50242	2.30245	19.1902	16.6995	21.6596	292.34	289.85	294.81	-9.62835	-9.91835	-9.34567	-8.7292	-9.21902	-8.24115	13.8721	10.7506	17.0195	0.0341409	0.0318773	0.0366995	170.043	140.964	199.194	26.5	26.5	26.5	13.4573	10.206	18.5063	393.801	294.611	549.775	99.1893	155.974
502	IODP 054R02W 25-29	6.56954	6.50109	6.63656	-25.9847	-26.3237	-25.6446	-21.465	-24.4603	-18.4853	1.99895	1.59916	2.40117	18.3158	15.8235	20.7929	291.466	288.973	293.943	-9.72959	-10.0215	-9.44434	-8.7367	-9.2247	-8.23963	13.0136	9.87617	16.1596	0.0350056	0.032643	0.0376726	170.043	140.964	199.194	26.5	26.5	26.5	12.5911	9.64475	16.9819	359.937	271.434	492.851	88.5024	132.915
521	IODP 056R01W 101-105
539	IODP 058R03W 75-79	7.23119	7.16338	7.29955	-25.1014	-25.4386	-24.7617	-20.5749	-23.5813	-17.5933	2.09872	1.70132	2.4953	20.6651	18.1931	23.1764	293.815	291.343	296.326	-9.45894	-9.74385	-9.17436	-8.35678	-8.84922	-7.87469	12.4743	9.35002	15.6355	0.0327585	0.0306069	0.0351298	170.043	140.964	199.194	26.5	26.5	26.5	12.1184	9.33406	16.2082	369.818	280.588	501.6	89.2298	131.782
577	IODP 062R01W 50-54
607	IODP 065R02W 50-54
645	IODP 069R02W 50-54	8.73781	8.6695	8.80568	-25.8138	-26.151	-25.4683	-21.2878	-24.2942	-18.3115	2.00084	1.5988	2.39506	22.5145	20.0409	24.9978	295.665	293.191	298.148	-9.2489	-9.53043	-8.97097	-8.2537	-8.73604	-7.76336	13.3182	10.2031	16.485	0.0311507	0.0291904	0.0333322	170.043	140.964	199.194	26.5	26.5	26.5	12.9054	9.83855	17.524	413.946	311.765	568.31	102.181	154.364
719	IODP 077R01W 33-35	9.78795	9.72045	9.85566	-27.926	-28.264	-27.5842	-23.4017	-26.4034	-20.421	2.20242	1.80695	2.59981	24.4337	21.9773	26.9235	297.584	295.127	300.074	-9.03369	-9.30964	-8.75861	-7.83366	-8.31268	-7.35131	15.9364	12.7865	19.1237	0.029617	0.0278107	0.0316041	170.043	140.964	199.194	26.5	26.5	26.5	16.0925	11.8102	23.5937	543.291	393.535	806.574	149.755	263.283
795	IODP 085R01W 50-52	10.8694	10.8019	10.9382	-26.7561	-27.0931	-26.4152	-22.2214	-25.2342	-19.2477	2.09937	1.70287	2.49742	24.4654	21.9986	26.9632	297.615	295.149	300.113	-9.03017	-9.30723	-8.75426	-7.92752	-8.41879	-7.44539	14.6125	11.5005	17.8067	0.0295928	0.0277835	0.0315859	170.043	140.964	199.194	26.5	26.5	26.5	14.3261	10.7432	20.093	484.296	358.587	687.373	125.709	203.077
826	IODP 088R02W 125-127	11.3103	11.2421	11.3783	-26.8376	-27.1772	-26.4973	-22.2973	-25.3155	-19.3404	2.09675	1.69815	2.49723	24.7891	22.2924	27.2589	297.939	295.442	300.409	-8.99415	-9.27399	-8.7219	-7.89975	-8.38573	-7.41158	14.7209	11.6289	17.9208	0.029347	0.027582	0.0313369	170.043	140.964	199.194	26.5	26.5	26.5	14.4576	10.8062	20.3594	492.552	364.228	702.506	128.323	209.954
852	IODP 091R01W 20-24	11.7202	11.6522	11.7882	-28.0365	-28.376	-27.6954	-23.5113	-26.5129	-20.5301	1.99318	1.60272	2.39357	24.7915	22.305	27.2892	297.941	295.455	300.439	-8.99389	-9.27256	-8.71859	-7.99756	-8.48552	-7.51384	15.8826	12.7663	19.0404	0.0293453	0.0275615	0.0313263	170.043	140.964	199.194	26.5	26.5	26.5	16.0027	11.7679	23.3679	545.897	395.852	804.444	150.044	258.547
899	IODP 096R01W 65-69	12.7204	12.6518	12.7883	-26.9003	-27.2384	-26.5607	-22.3657	-25.3851	-19.3941	2.09862	1.70127	2.49608	25.5068	23.0098	27.9734	298.657	296.16	301.123	-8.91457	-9.1931	-8.64397	-7.81769	-8.30278	-7.33927	14.8918	11.7698	18.0613	0.0288144	0.0271056	0.0307424	170.043	140.964	199.194	26.5	26.5	26.5	14.6483	10.9489	20.7129	508.553	374.573	726.35	133.981	217.796
940	IODP 100R02W 27-29
967	IODP 103R01W 135-139
996	IODP 106R01W 137-139
1028	IODP 109R02W 22-24	14.8598	14.792	14.9279	-28.2096	-28.5478	-27.8693	-23.6856	-26.6917	-20.702	2.19895	1.80422	2.59801	31.2998	28.8173	33.7963	304.45	301.967	306.946	-8.286	-8.55242	-8.02243	-7.0839	-7.56567	-6.61145	17.0051	13.8655	20.19	0.025069	0.0237168	0.0265614	170.043	140.964	199.194	26.5	26.5	26.5	17.8541	12.8523	27.4109	712.108	507.024	1102.58	205.083	390.47
1038	IODP 110R04W 98-100	15.0103	14.9423	15.0779	-27.4133	-27.7548	-27.0731	-22.8814	-25.9072	-19.9133	2.19899	1.80379	2.59565	31.2848	28.8127	33.781	304.435	301.963	306.931	-8.2876	-8.55291	-8.02403	-7.08942	-7.57021	-6.61135	16.1607	13.0445	19.3425	0.0250775	0.0237246	0.0265643	170.043	140.964	199.194	26.5	26.5	26.5	16.4383	12.0362	24.2552	655.422	474.867	975.762	180.554	320.34
Ma	millions of years
Ph	δ13C of phytol run in duplicate
_L	lower boundary (one standard deviation)
_U	upper boundary (one standard deviation)
δp	δ13C value of organic matter, corrected for offset between biomass and phytol
δa	δ13C value of carbonat, corrected for planktonic foraminifera in the same sediment core
TC	Sea surface temperature in Celcius, TEX86 shown in Table S8 from the same exact sediments used for CO2 here
TK	Sea surface temperature from TC in Kelvin
δd	δ13C value of dissolved CO2 in the photic zone, correcting for temperature-dependent carbon isotopic fractionation of dissolved CO2 with respect to HCO3- using the equation (Mook, 1974; Weiss, 1974): δd = δ13Ccarbonate – 1 + (24.12–9866 / TºK)
ϵp	stable carbon isotopic fractionation associated with CO2-fixation, here defined as: Ɛp = 1000 · [ (δd+1000) / (δp+1000) – 1]
SSS	Sea surface salinity in per mil
K0	Henry’s Law constant (K0) using temperature and salinity (Weiss, 1974) to convert dissolved CO2 to atmospheric pCO2
b	a factor considering influence on fractionation other than CO2 including growth rate, cell geometry, membrane permeability to CO2, and the boundary layer thickness dependent on temperature, pH, and salinity (Bolton et al., 2016; Laws et al., 1997; Popp et al., 1998; Rau et al., 1996; Stoll et al., 2019)
ϵf	maximum fractionation for CO2-fixation

## Sheet: S4. 5a-467
Supplementary Dataset 4. All data and uncertainties used to estimate pCO2 from the δ13C of 5α-cholestane.
mbsf	IODP nomenclature	Ma	Ma_L	Ma_U	5a	5a_L	5a_U	δp	δp_L	δp_U	δa	δa_L	δa_U	TC	TC_L	TC_U	TK	TK_L	TK_U	δd	δd_L	δd_U	εp	εp_L	εp_U	K0	K0_L	K0_U	b	b_L	b_U	εf	dissolved_CO2	dissolved_CO2_L	dissolved_CO2_U	pCO2	pCO2_L	pCO2_U
9	IODP 002R02W 77-79
41	IODP 005R04W 77-79
69	IODP 008R04W 102-104	1.38038	1.31257	1.44818	-26.598	-26.9398	-26.2575	-22.0797	-25.08	-19.0967	1.00119	0.605307	1.39762	15.6091	13.1384	18.1076	288.759	286.288	291.258	-10.0469	-10.3417	-9.75379	12.3244	9.19309	15.4673	0.0379168	0.0352167	0.0409206	170.168	140.655	199.338	26.5	11.9997	9.22123	15.9519	316.071	239.61	426.952
99	IODP 011R05W 127-129	1.51987	1.45209	1.58788	-23.8606	-24.2	-23.518	-19.3402	-22.3398	-16.3673	1.30106	0.900389	1.69538	19.2266	16.7208	21.7192	292.377	289.871	294.869	-9.62415	-9.91585	-9.3389	10.2166	7.11461	13.3519	0.0341056	0.0318257	0.0366763	170.168	140.655	199.338	26.5	10.4668	8.17814	13.4682	306.008	236.465	400.271
144	IODP 016R03W 127-129	1.97661	1.90911	2.04529	-25.113	-25.4499	-24.772	-20.603	-23.5875	-17.6126	1.80002	1.40316	2.2	16.5851	14.1014	19.0625	289.735	287.251	292.212	-9.9318	-10.2262	-9.64311	11.7134	8.58347	14.836	0.0368243	0.034265	0.0397074	170.168	140.655	199.338	26.5	11.4955	8.89519	15.1234	311.961	238.214	417.555
178	IODP 020R01W 52-54	2.32204	2.25431	2.39028	-25.0225	-25.3613	-24.6782	-20.4922	-23.5016	-17.5147	1.90058	1.50544	2.30094	18.0059	15.4969	20.4837	291.156	288.647	293.634	-9.76563	-10.0602	-9.47968	11.8809	8.75825	15.0294	0.0353206	0.0329235	0.0380457	170.168	140.655	199.338	26.5	11.6483	8.99738	15.3605	329.336	250.61	441.411
225	IODP 025R01W 27-29	2.80009	2.73191	2.86788	-24.3781	-24.7228	-24.0392	-19.8654	-22.8572	-16.8692	1.89913	1.50442	2.29692	19.0431	16.5905	21.5334	292.193	289.741	294.683	-9.64534	-9.93116	-9.35999	11.3383	8.22886	14.487	0.0342839	0.0319869	0.0368184	170.168	140.655	199.338	26.5	11.2404	8.71181	14.6837	327.272	250.446	434.397
255	IODP 028R01W 67-69	3.22555	3.15785	3.29374	-23.3291	-23.6708	-22.9895	-18.8168	-21.8224	-15.8461	1.89665	1.50151	2.29187	21.223	18.7344	23.7367	294.373	291.884	296.887	-9.3953	-9.68105	-9.11153	10.5051	7.43118	13.6469	0.0322593	0.030159	0.0345873	170.168	140.655	199.338	26.5	10.6486	8.30946	13.7698	329.371	254.12	432.893
275	IODP 030R02W 82-84	3.47891	3.41035	3.54657	-23.7407	-24.0788	-23.3997	-19.226	-22.2176	-16.2383	1.50352	1.10339	1.89533	20.1405	17.6367	22.6288	293.29	290.787	295.779	-9.519	-9.80865	-9.23601	10.3982	7.30375	13.5473	0.0332396	0.0310557	0.0357018	170.168	140.655	199.338	26.5	10.5761	8.26667	13.6533	317.753	245.018	415.806
295	IODP 032R02W 52-54	3.73154	3.66374	3.80001	-25.5709	-25.9102	-25.2309	-21.0556	-24.0622	-18.0739	1.4957	1.09955	1.89464	19.6324	17.1253	22.137	292.782	290.275	295.287	-9.57738	-9.86843	-9.29156	12.2385	9.11881	15.3842	0.0337166	0.0314681	0.0362408	170.168	140.655	199.338	26.5	11.9378	9.17799	15.8227	353.888	268.121	475.486
311	IODP 034R01W 101-105
330	IODP 036R01W 101-105
419	IODP 045R03W 100-104	5.30057	5.23182	5.36852	-24.9097	-25.2487	-24.5691	-20.3939	-23.3908	-17.4032	1.498	1.10218	1.90099	19.1548	16.679	21.6487	292.305	289.829	294.799	-9.63244	-9.92076	-9.3469	11.4811	8.384	14.6387	0.0341752	0.0318868	0.0367218	170.168	140.655	199.338	26.5	11.3553	8.7896	14.8758	331.897	253.679	441.069
434	IODP 047R01W 50-54	5.48982	5.42237	5.55847	-25.0372	-25.381	-24.6999	-20.5281	-23.5214	-17.5354	1.90497	1.50671	2.30007	18.8385	16.3585	21.3144	291.989	289.509	294.464	-9.669	-9.95844	-9.38489	12.0085	8.89369	15.138	0.0344845	0.0321787	0.0370735	170.168	140.655	199.338	26.5	11.7383	9.05179	15.5308	340.214	259.148	455.943
473	IODP 051R01W 101-105	5.83057	5.76212	5.89833	-26.64	-26.9809	-26.3001	-22.1182	-25.1142	-19.1366	1.90053	1.50406	2.2968	19.1868	16.6797	21.6852	292.337	289.83	294.835	-9.62874	-9.92068	-9.34276	13.6966	10.5806	16.841	0.0341441	0.0318552	0.0367211	170.168	140.655	199.338	26.5	13.3122	10.0659	18.1542	389.496	290.99	538.365
502	IODP 054R02W 25-29	6.56942	6.50041	6.63701	-25.5082	-25.8525	-25.1708	-20.9875	-23.9948	-18.0057	1.99956	1.60019	2.39686	18.2823	15.7948	20.7522	291.432	288.945	293.902	-9.73348	-10.0249	-9.44899	12.5128	9.40733	15.6649	0.0350394	0.0326797	0.0377051	170.168	140.655	199.338	26.5	12.184	9.34517	16.26	347.152	262.605	469.409
521	IODP 056R01W 101-105
539	IODP 058R03W 75-79	7.23167	7.16371	7.29935	-23.8334	-24.171	-23.4919	-19.3238	-22.3134	-16.3219	2.09937	1.69912	2.49788	20.6797	18.1876	23.1559	293.83	291.338	296.306	-9.45728	-9.74449	-9.17667	11.1774	8.04879	14.3155	0.0327453	0.0306236	0.0351354	170.168	140.655	199.338	26.5	11.1079	8.6234	14.4871	339.018	259.346	448.502
577	IODP 062R01W 50-54
607	IODP 065R02W 50-54
645	IODP 069R02W 50-54	8.738	8.6699	8.80556	-23.6709	-24.0112	-23.3315	-19.1562	-22.1618	-16.1755	2.00156	1.60499	2.40238	22.5193	20.0306	25.0196	295.669	293.181	298.17	-9.24837	-9.53161	-8.96855	11.1252	8.0097	14.2609	0.0311468	0.0291742	0.0333418	170.168	140.655	199.338	26.5	11.0727	8.60082	14.4152	355.15	273.096	468.131
719	IODP 077R01W 33-35	9.78888	9.7207	9.85648	-26.9414	-27.2816	-26.6017	-22.4247	-25.4282	-19.4294	2.19989	1.80489	2.59604	24.453	21.9788	26.9438	297.603	295.129	300.094	-9.03155	-9.30948	-8.75639	14.9286	11.7912	18.0849	0.0296023	0.0277968	0.0316028	170.168	140.655	199.338	26.5	14.7235	10.9417	20.766	497.792	365.163	709.107
795	IODP 085R01W 50-52	10.8699	10.8017	10.938	-25.441	-25.777	-25.1045	-20.9224	-23.929	-17.9369	2.10234	1.70184	2.49716	24.4687	21.9908	26.9443	297.619	295.141	300.094	-9.0298	-9.30812	-8.75633	13.2689	10.14	16.4136	0.0295903	0.0277964	0.0315926	170.168	140.655	199.338	26.5	12.8645	9.79791	17.3962	434.892	327.044	594.565
826	IODP 088R02W 125-127	11.3099	11.2416	11.3782	-26.298	-26.6435	-25.9614	-21.7897	-24.7716	-18.7912	2.10054	1.70194	2.49499	24.7937	22.3138	27.2776	297.944	295.464	300.428	-8.99364	-9.27157	-8.71986	14.1939	11.0642	17.3442	0.0293436	0.0275694	0.0313189	170.168	140.655	199.338	26.5	13.8526	10.4154	19.1095	471.463	350.51	658.483
852	IODP 091R01W 20-24	11.7197	11.6515	11.7876	-27.4498	-27.7892	-27.1092	-22.9357	-25.9329	-19.9482	2.00064	1.60565	2.40055	24.7999	22.2943	27.2651	297.95	295.444	300.415	-8.99295	-9.27377	-8.72122	15.2876	12.1498	18.4454	0.0293389	0.0275778	0.0313352	170.168	140.655	199.338	26.5	15.1937	11.2337	21.6968	517.612	378.389	747.441
899	IODP 096R01W 65-69	12.7207	12.6529	12.7881	-27.0716	-27.4087	-26.7334	-22.552	-25.551	-19.5708	2.10008	1.70142	2.49714	25.5168	23.019	28.006	298.667	296.169	301.156	-8.91346	-9.19206	-8.64043	15.0802	11.9544	18.2336	0.0288071	0.0270842	0.0307349	170.168	140.655	199.338	26.5	14.8948	11.0834	21.1758	517.236	379.4	741.57
940	IODP 100R02W 27-29
967	IODP 103R01W 135-139	13.9799	13.9118	14.0484	-27.4994	-27.8401	-27.1573	-22.9834	-25.9925	-19.9967	2.09755	1.70144	2.49544	24.7902	22.2991	27.2862	297.94	295.449	300.436	-8.99403	-9.27323	-8.71891	15.4328	12.3149	18.5949	0.0293462	0.0275635	0.0313312	170.168	140.655	199.338	26.5	15.3814	11.3797	22.0843	524.528	382.677	761.098
996	IODP 106R01W 137-139
1028	IODP 109R02W 22-24	14.8593	14.7918	14.9275	-27.5891	-27.9312	-27.2491	-23.0834	-26.0733	-20.0858	2.20053	1.80218	2.59729	31.3008	28.8121	33.8305	304.451	301.962	306.981	-8.28589	-8.55297	-8.01885	16.3606	13.2326	19.5279	0.0250684	0.0236992	0.0265647	170.168	140.655	199.338	26.5	16.7902	12.1818	24.9418	669.278	481.893	1003.4
1038	IODP 110R04W 98-100	15.0105	14.9425	15.0779	-27.6408	-27.9805	-27.2995	-23.1333	-26.1088	-20.141	2.19866	1.80149	2.59418	31.2982	28.8229	33.7678	304.448	301.973	306.918	-8.28617	-8.5518	-8.02542	16.4262	13.2778	19.5771	0.0250699	0.0237315	0.0265578	170.168	140.655	199.338	26.5	16.8494	12.2254	25.0876	672.36	483.258	1007.93
Ma	millions of years
5a	δ13C of 5α-cholestane run in duplicate
_L	lower boundary (one standard deviation)
_U	upper boundary (one standard deviation)
δp	δ13C value of organic matter, corrected for offset between biomass and phytol
δa	δ13C value of carbonat, corrected for planktonic foraminifera in the same sediment core
TC	Sea surface temperature in Celcius, TEX86 shown in Table S8 from the same exact sediments used for CO2 here
TK	Sea surface temperature from TC in Kelvin
δd	δ13C value of dissolved CO2 in the photic zone, correcting for temperature-dependent carbon isotopic fractionation of dissolved CO2 with respect to HCO3- using the equation (Mook, 1974; Weiss, 1974): δd = δ13Ccarbonate – 1 + (24.12–9866 / TºK)
ϵp	stable carbon isotopic fractionation associated with CO2-fixation, here defined as: Ɛp = 1000 · [ (δd+1000) / (δp+1000) – 1]
SSS	Sea surface salinity in per mil
K0	Henry’s Law constant (K0) using temperature and salinity (Weiss, 1974) to convert dissolved CO2 to atmospheric pCO2
b	a factor considering influence on fractionation other than CO2 including growth rate, cell geometry, membrane permeability to CO2, and the boundary layer thickness dependent on temperature, pH, and salinity (Bolton et al., 2016; Laws et al., 1997; Popp et al., 1998; Rau et al., 1996; Stoll et al., 2019)
ϵf	maximum fractionation for CO2-fixation

## Sheet: S5. 5ae-467
Supplementary Dataset 5. All data and uncertainties used to estimate pCO2 from the δ13C of 24-ethyl-5α-cholestane.
mbsf	IODP nomenclature	Ma	Ma_L	Ma_U	5ae	5ae_L	5ae_U	δp	δp_L	δp_U	δa	δa_L	δa_U	TC	TC_L	TC_U	TK	TK_L	TK_U	δd	δd_L	δd_U	εp	εp_L	εp_U	K0	K0_L	K0_U	b	b_L	b_U	εf	dissolved_CO2	dissolved_CO2_L	dissolved_CO2_U	pCO2	pCO2_L	pCO2_U
9	IODP 002R02W 77-79
41	IODP 005R04W 77-79
69	IODP 008R04W 102-104	1.3808	1.31211	1.44856	-27.1972	-27.54	-26.8581	-22.6773	-25.7291	-19.7079	0.994703	0.599626	1.39823	15.6226	13.15	18.069	288.773	286.3	291.219	-10.0453	-10.3404	-9.75828	12.9066	9.81292	16.136	0.0379014	0.0352561	0.0409057	169.8	140.488	199.177	26.5	12.5276	9.59342	16.9095	330.266	249.404	451.575
99	IODP 011R05W 127-129	1.51953	1.45218	1.58823	-25.1005	-25.4421	-24.7624	-20.5857	-23.6172	-17.6093	1.30157	0.907971	1.69837	19.212	16.7228	21.7081	292.362	289.873	294.858	-9.62584	-9.91562	-9.34016	11.4958	8.40082	14.6896	0.0341197	0.0318354	0.0366742	169.8	140.488	199.177	26.5	11.3306	8.81437	14.8948	331.205	254.161	441.821
144	IODP 016R03W 127-129	1.97705	1.90925	2.04528	-26.1304	-26.4725	-25.7911	-21.6197	-24.6624	-18.6423	1.80242	1.404	2.20264	16.5884	14.0728	19.0818	289.738	287.223	292.232	-9.93141	-10.2296	-9.64088	12.755	9.66732	15.9433	0.0368207	0.0342462	0.0397425	169.8	140.488	199.177	26.5	12.3907	9.50729	16.6178	335.984	254.148	456.683
178	IODP 020R01W 52-54	2.3234	2.25476	2.39102	-26.0514	-26.3873	-25.7121	-21.5326	-24.5786	-18.5678	1.89886	1.50178	2.29686	18.0016	15.5259	20.4841	291.152	288.676	293.634	-9.76612	-10.0567	-9.47964	12.939	9.8449	16.1521	0.035325	0.0329232	0.0380124	169.8	140.488	199.177	26.5	12.5286	9.60318	16.909	353.995	267.876	485.723
225	IODP 025R01W 27-29	2.79944	2.73142	2.86765	-25.7906	-26.1293	-25.4496	-21.2772	-24.3129	-18.2938	1.89933	1.49789	2.29455	19.0422	16.5872	21.5393	292.192	289.737	294.689	-9.64545	-9.93155	-9.35933	12.7966	9.69032	15.9965	0.0342848	0.0319818	0.036822	169.8	140.488	199.177	26.5	12.4153	9.5266	16.7172	361.398	273.921	494.191
255	IODP 028R01W 67-69	3.22534	3.15738	3.2935	-23.7975	-24.1405	-23.4587	-19.2831	-22.3381	-16.3131	1.9003	1.49962	2.29881	21.2416	18.7752	23.6911	294.392	291.925	296.841	-9.39318	-9.67633	-9.11664	10.9971	7.89863	14.1795	0.0322428	0.0301951	0.0345469	169.8	140.488	199.177	26.5	10.9756	8.55623	14.3052	339.662	262.077	448.142
275	IODP 030R02W 82-84	3.47842	3.41081	3.54634	-24.5695	-24.9115	-24.2289	-20.0587	-23.1035	-17.0788	1.50338	1.1035	1.90103	20.1407	17.6603	22.6413	293.291	290.81	295.791	-9.51898	-9.80589	-9.23459	11.2568	8.16238	14.4539	0.0332394	0.0310453	0.0356772	169.8	140.488	199.177	26.5	11.161	8.68275	14.6187	334.957	257.629	446.766
295	IODP 032R02W 52-54	3.73111	3.66237	3.79949	-26.0283	-26.3678	-25.6882	-21.5116	-24.5633	-18.5394	1.50375	1.10502	1.90376	19.6219	17.1524	22.1045	292.772	290.302	295.255	-9.57859	-9.86525	-9.29524	12.7085	9.59692	15.909	0.0337265	0.0314957	0.0362119	169.8	140.488	199.177	26.5	12.3334	9.47859	16.5502	365.671	276.652	496.964
311	IODP 034R01W 101-105
330	IODP 036R01W 101-105
419	IODP 045R03W 100-104	5.30046	5.2322	5.36761	-25.417	-25.7611	-25.0792	-20.8999	-23.9535	-17.9215	1.49773	1.10358	1.89704	19.1565	16.6835	21.6494	292.306	289.833	294.799	-9.63225	-9.92024	-9.34682	12.0145	8.9139	15.2229	0.0341736	0.0318862	0.0367169	169.8	140.488	199.177	26.5	11.7395	9.09257	15.5628	343.034	261.855	461.749
434	IODP 047R01W 50-54	5.49016	5.42151	5.55773	-26.2511	-26.5889	-25.9096	-21.7283	-24.7814	-18.7568	1.90097	1.50424	2.29788	18.871	16.394	21.3643	292.021	289.544	294.514	-9.66524	-9.95427	-9.37923	13.2472	10.135	16.4698	0.0344525	0.0321349	0.0370343	169.8	140.488	199.177	26.5	12.8442	9.80975	17.445	371.73	280.273	512.214
473	IODP 051R01W 101-105	5.8293	5.76183	5.89785	-26.8384	-27.18	-26.5003	-22.3199	-25.3802	-19.3626	1.90087	1.49871	2.30166	19.1787	16.6764	21.6455	292.329	289.826	294.795	-9.62968	-9.92107	-9.34727	13.8928	10.7779	17.1048	0.034152	0.0318896	0.0367246	169.8	140.488	199.177	26.5	13.5079	10.2345	18.632	394.831	295.033	551.702
502	IODP 054R02W 25-29	6.56833	6.5007	6.63667	-26.149	-26.4892	-25.8076	-21.6404	-24.6848	-18.6644	2.00117	1.60222	2.39908	18.3378	15.8489	20.8225	291.488	288.999	293.972	-9.72704	-10.0185	-9.44097	13.2012	10.0834	16.3863	0.0349834	0.0326164	0.0376437	169.8	140.488	199.177	26.5	12.7833	9.76016	17.3109	365.221	274.383	500.11
521	IODP 056R01W 101-105
539	IODP 058R03W 75-79	7.23151	7.16359	7.29965	-25.5014	-25.8406	-25.1585	-20.9753	-24.0327	-17.9968	2.09982	1.69972	2.49272	20.6852	18.1854	23.1516	293.835	291.335	296.302	-9.45665	-9.74475	-9.17715	12.8905	9.77792	16.0867	0.0327403	0.0306271	0.0351377	169.8	140.488	199.177	26.5	12.511	9.57499	16.8238	381.308	288.67	519.387
577	IODP 062R01W 50-54
607	IODP 065R02W 50-54
645	IODP 069R02W 50-54	8.73696	8.66931	8.8049	-26.4902	-26.8283	-26.1486	-21.9639	-25.029	-19.006	2.00272	1.60502	2.39966	22.5217	20.0412	25.0088	295.672	293.191	298.159	-9.24809	-9.5304	-8.96975	14.0265	10.9202	17.2491	0.0311447	0.0291822	0.033332	169.8	140.488	199.177	26.5	13.641	10.3132	18.806	437.442	326.873	611.503
719	IODP 077R01W 33-35	9.78878	9.72142	9.85679	-29.2297	-29.5735	-28.8885	-24.7046	-27.7543	-21.7425	2.1988	1.80026	2.60004	24.4141	21.9087	26.9256	297.564	295.059	300.076	-9.03588	-9.31741	-8.75838	17.301	14.1548	20.529	0.029632	0.0278093	0.0316627	169.8	140.488	199.177	26.5	18.4707	13.1691	28.8144	622.723	439.401	982.968
795	IODP 085R01W 50-52	10.8701	10.8022	10.9385	-27.0216	-27.3615	-26.6833	-22.5087	-25.5536	-19.5245	2.10101	1.70117	2.49361	24.4679	21.9991	26.9629	297.618	295.149	300.113	-9.02989	-9.30717	-8.7543	14.8982	11.7908	18.11	0.0295909	0.0277837	0.0315854	169.8	140.488	199.177	26.5	14.675	10.9648	20.7914	495.14	366.335	710.726
826	IODP 088R02W 125-127	11.3104	11.2421	11.3783	-27.5937	-27.9312	-27.2503	-23.0817	-26.1237	-20.1078	2.09936	1.70349	2.49821	24.7769	22.3087	27.2584	297.927	295.459	300.408	-8.9955	-9.27215	-8.72196	15.5274	12.4092	18.7472	0.0293562	0.0275824	0.0313231	169.8	140.488	199.177	26.5	15.5016	11.4668	22.3974	527.946	385.951	769.907
852	IODP 091R01W 20-24	11.7206	11.6521	11.7886	-28.516	-28.8614	-28.1774	-23.9935	-27.0435	-21.0219	2.0007	1.60438	2.3979	24.789	22.2899	27.2748	297.939	295.44	300.425	-8.99416	-9.27427	-8.72017	16.4142	13.27	19.6098	0.0293471	0.0275713	0.0313389	169.8	140.488	199.177	26.5	16.8292	12.2508	25.1108	574.269	412.307	863.635
899	IODP 096R01W 65-69	12.7197	12.652	12.7881	-27.1732	-27.5104	-26.831	-22.6454	-25.6963	-19.6776	2.1002	1.69882	2.49685	25.5073	23.0283	27.9789	298.657	296.178	301.129	-8.91452	-9.19101	-8.64338	15.1679	12.0509	18.3857	0.0288141	0.027102	0.0307273	169.8	140.488	199.177	26.5	15.0337	11.1692	21.4923	521.013	382.403	752.488
940	IODP 100R02W 27-29
967	IODP 103R01W 135-139
996	IODP 106R01W 137-139
1028	IODP 109R02W 22-24	14.86	14.7919	14.9279	-28.0417	-28.3819	-27.7016	-23.524	-26.5687	-20.5516	2.19884	1.79731	2.59725	31.2983	28.8159	33.7829	304.448	301.966	306.933	-8.28616	-8.55257	-8.02383	16.8234	13.708	20.0582	0.0250698	0.0237237	0.0265623	169.8	140.488	199.177	26.5	17.5548	12.6799	26.7153	699.536	500.183	1074.21
1038	IODP 110R04W 98-100	15.0093	14.9412	15.0778	-27.1989	-27.5377	-26.8585	-22.6699	-25.7297	-19.7036	2.20447	1.80365	2.59903	31.3045	28.8081	33.7971	304.454	301.958	306.947	-8.2855	-8.5534	-8.02234	15.9557	12.8447	19.1724	0.0250663	0.0237163	0.0265672	169.8	140.488	199.177	26.5	16.1272	11.8496	23.6473	642.943	468.045	949.95
Ma	millions of years
5ae	δ13C of 24-ethyl-5α-cholestane run in duplicate l
_L	lower boundary (one standard deviation)
_U	upper boundary (one standard deviation)
δp	δ13C value of organic matter, corrected for offset between biomass and phytol
δa	δ13C value of carbonat, corrected for planktonic foraminifera in the same sediment core
TC	Sea surface temperature in Celcius, TEX86 shown in Table S8 from the same exact sediments used for CO2 here
TK	Sea surface temperature from TC in Kelvin
δd	δ13C value of dissolved CO2 in the photic zone, correcting for temperature-dependent carbon isotopic fractionation of dissolved CO2 with respect to HCO3- using the equation (Mook, 1974; Weiss, 1974): δd = δ13Ccarbonate – 1 + (24.12–9866 / TºK)
ϵp	stable carbon isotopic fractionation associated with CO2-fixation, here defined as: Ɛp = 1000 · [ (δd+1000) / (δp+1000) – 1]
SSS	Sea surface salinity in per mil
K0	Henry’s Law constant (K0) using temperature and salinity (Weiss, 1974) to convert dissolved CO2 to atmospheric pCO2
b	a factor considering influence on fractionation other than CO2 including growth rate, cell geometry, membrane permeability to CO2, and the boundary layer thickness dependent on temperature, pH, and salinity (Bolton et al., 2016; Laws et al., 1997; Popp et al., 1998; Rau et al., 1996; Stoll et al., 2019)
ϵf	maximum fractionation for CO2-fixation

## Sheet: S6. 5am-467
Supplementary Dataset 6. All data and uncertainties used to estimate pCO2 from the δ13C of 24-methyl-5α-cholestane.
mbsf	IODP nomenclature	Ma	Ma_L	Ma_U	5am	5am_L	5am_U	δp	δp_L	δp_U	δa	δa_L	δa_U	TC	TC_L	TC_U	TK	TK_L	TK_U	δd	δd_L	δd_U	εp	εp_L	εp_U	K0	K0_L	K0_U	b	b_L	b_U	εf	dissolved_CO2	dissolved_CO2_L	dissolved_CO2_U	pCO2	pCO2_L	pCO2_U
9	IODP 002R02W 77-79
41	IODP 005R04W 77-79
69	IODP 008R04W 102-104	1.37993	1.31197	1.44822	-27.9294	-28.2694	-27.5891	-23.4327	-26.4342	-20.439	1.00034	0.602434	1.39442	15.6227	13.1261	18.105	288.773	286.276	291.255	-10.0453	-10.3432	-9.7541	13.7096	10.5781	16.872	0.0379013	0.0352194	0.0409365	169.687	140.758	199.086	26.5	13.2692	10.0976	18.172	349.736	261.079	486.782
99	IODP 011R05W 127-129	1.51937	1.45155	1.58814	-25.1169	-25.4615	-24.7784	-20.6243	-23.6227	-17.6265	1.2963	0.903695	1.6945	19.1981	16.6954	21.6797	292.348	289.845	294.83	-9.62745	-9.91883	-9.34338	11.5258	8.41205	14.6825	0.0341332	0.0318599	0.0367039	169.687	140.758	199.086	26.5	11.3496	8.81315	14.9073	331.865	254.244	442.764
144	IODP 016R03W 127-129	1.97692	1.90947	2.04485	-25.5935	-25.9327	-25.2513	-21.0836	-24.0931	-18.1023	1.80207	1.4067	2.19278	16.5587	14.0878	19.088	289.709	287.238	292.238	-9.9349	-10.2278	-9.64016	12.2097	9.09217	15.3617	0.0368532	0.0342402	0.0397241	169.687	140.758	199.086	26.5	11.8904	9.19196	15.7987	322.158	245.666	435.021
178	IODP 020R01W 52-54	2.32318	2.25474	2.39117	-25.7888	-26.1295	-25.4515	-21.2815	-24.2916	-18.3076	1.89479	1.49881	2.29121	18.0056	15.5182	20.4812	291.156	288.668	293.631	-9.76567	-10.0576	-9.47997	12.6757	9.55273	15.852	0.035321	0.0329258	0.0380212	169.687	140.758	199.086	26.5	12.2768	9.45386	16.5013	347.078	263.648	473.577
225	IODP 025R01W 27-29	2.79948	2.73239	2.86773	-25.62	-25.9568	-25.28	-21.1168	-24.1284	-18.1285	1.89696	1.49838	2.29444	19.0277	16.5441	21.5236	292.178	289.694	294.674	-9.64712	-9.93662	-9.36111	12.6365	9.51397	15.7933	0.0342989	0.0319955	0.0368692	169.687	140.758	199.086	26.5	12.2423	9.43065	16.4245	356.734	270.349	484.954
255	IODP 028R01W 67-69	3.22574	3.15743	3.29387	-25.7521	-26.0886	-25.4091	-21.2467	-24.2509	-18.2619	1.89878	1.50278	2.29569	21.248	18.7773	23.7375	294.398	291.927	296.888	-9.39246	-9.67608	-9.11144	13.0273	9.91698	16.1838	0.0322373	0.0301584	0.0345448	169.687	140.758	199.086	26.5	12.6075	9.66027	17.0407	391.114	295.72	533.937
275	IODP 030R02W 82-84	3.47874	3.41041	3.54662	-24.7644	-25.1	-24.4246	-20.2557	-23.2806	-17.2814	1.50077	1.10494	1.89394	20.1338	17.6366	22.6113	293.284	290.787	295.761	-9.51977	-9.80866	-9.23798	11.476	8.36615	14.604	0.0332457	0.0310702	0.0357019	169.687	140.758	199.086	26.5	11.2938	8.79405	14.8386	339.211	260.681	453.039
295	IODP 032R02W 52-54	3.73182	3.66401	3.79943	-26.5106	-26.8489	-26.1694	-22.0028	-25.0163	-19.0225	1.49898	1.10367	1.89677	19.6305	17.1239	22.1235	292.78	290.274	295.273	-9.5776	-9.86859	-9.29309	13.2084	10.0977	16.3948	0.0337184	0.0314796	0.0362423	169.687	140.758	199.086	26.5	12.7856	9.78223	17.34	379.099	285.391	519.929
311	IODP 034R01W 101-105
330	IODP 036R01W 101-105
419	IODP 045R03W 100-104	5.3004	5.23191	5.36793	-25.5591	-25.8992	-25.2197	-21.0527	-24.0713	-18.0799	1.50237	1.10289	1.89543	19.1738	16.683	21.6733	292.324	289.833	294.823	-9.63025	-9.9203	-9.34411	12.1917	9.07707	15.3401	0.0341568	0.0318655	0.0367175	169.687	140.758	199.086	26.5	11.8632	9.17484	15.7803	346.653	264.319	467.2
434	IODP 047R01W 50-54	5.48985	5.42175	5.55716	-25.4414	-25.779	-25.1011	-20.9459	-23.947	-17.9545	1.90041	1.50346	2.29739	18.8571	16.384	21.3294	292.007	289.534	294.479	-9.66685	-9.95545	-9.38319	12.4325	9.31486	15.5811	0.0344662	0.0321655	0.0370454	169.687	140.758	199.086	26.5	12.0701	9.30384	16.1137	349.874	265.732	473.539
473	IODP 051R01W 101-105	5.8303	5.76263	5.89802	-26.9095	-27.2494	-26.5703	-22.4099	-25.4141	-19.4258	1.90199	1.50409	2.29703	19.1735	16.6715	21.6708	292.324	289.821	294.821	-9.63028	-9.92165	-9.34439	14.0027	10.8578	17.1477	0.034157	0.0318676	0.03673	169.687	140.758	199.086	26.5	13.5722	10.2978	18.7535	397.014	296.22	556.001
502	IODP 054R02W 25-29	6.56812	6.50061	6.63572	-26.179	-26.5185	-25.839	-21.6744	-24.6834	-18.6929	2.00341	1.60371	2.40238	18.3176	15.8043	20.8134	291.468	288.954	293.963	-9.72939	-10.0238	-9.442	13.2289	10.1199	16.4055	0.0350039	0.0326245	0.0376943	169.687	140.758	199.086	26.5	12.7995	9.78813	17.3731	365.201	274.736	502.528
521	IODP 056R01W 101-105
539	IODP 058R03W 75-79	7.23138	7.16348	7.29966	-25.227	-25.5701	-24.8894	-20.7261	-23.7328	-17.7379	2.10157	1.69766	2.49885	20.6755	18.1874	23.1534	293.826	291.337	296.303	-9.45775	-9.74451	-9.17695	12.6264	9.51776	15.7854	0.0327491	0.0306256	0.0351356	169.687	140.758	199.086	26.5	12.2315	9.42363	16.4094	372.649	283.729	508.005
577	IODP 062R01W 50-54
607	IODP 065R02W 50-54
645	IODP 069R02W 50-54	8.73761	8.66951	8.80573	-27.2984	-27.6412	-26.9609	-22.7941	-25.8035	-19.8126	2.0013	1.60289	2.39852	22.5012	20.0184	24.9566	295.651	293.168	298.107	-9.2504	-9.53302	-8.97554	14.8856	11.739	18.0551	0.0311618	0.0292212	0.0333532	169.687	140.758	199.086	26.5	14.6132	10.9384	20.6869	469.09	346.252	670.662
719	IODP 077R01W 33-35	9.78886	9.72106	9.85718	-29.2243	-29.5668	-28.8885	-24.728	-27.7314	-21.7431	2.20185	1.80163	2.60035	24.4054	21.9398	26.9033	297.555	295.09	300.053	-9.03685	-9.31389	-8.76083	17.3147	14.1625	20.5076	0.0296388	0.0278246	0.0316361	169.687	140.758	199.086	26.5	18.4432	13.1698	28.7706	621.54	438.62	982.234
795	IODP 085R01W 50-52	10.8692	10.8015	10.9381	-27.4345	-27.7804	-27.0994	-22.9353	-25.9404	-19.943	2.09921	1.70184	2.50013	24.4735	21.9833	26.9434	297.624	295.133	300.093	-9.02926	-9.30896	-8.75643	15.3682	12.2177	18.5326	0.0295866	0.027797	0.0315989	169.687	140.758	199.086	26.5	15.2361	11.3199	21.852	515.382	377.59	745.575
826	IODP 088R02W 125-127	11.3097	11.2415	11.3781	-26.6595	-26.9967	-26.3182	-22.1591	-25.1641	-19.1628	2.10092	1.70191	2.50098	24.7998	22.3003	27.2686	297.95	295.45	300.419	-8.99296	-9.2731	-8.72084	14.583	11.4529	17.7403	0.029339	0.0275754	0.0313302	169.687	140.758	199.086	26.5	14.2532	10.7189	19.9661	484.789	360.429	687.235
852	IODP 091R01W 20-24	11.7201	11.6519	11.7879	-28.2514	-28.5901	-27.9121	-23.7524	-26.7517	-20.7615	1.99599	1.59889	2.39751	24.7983	22.2885	27.2646	297.948	295.439	300.415	-8.99313	-9.27443	-8.72128	16.1418	12.9924	19.3195	0.0293401	0.0275781	0.0313401	169.687	140.758	199.086	26.5	16.3463	11.9903	24.2306	556.898	403.071	833.142
899	IODP 096R01W 65-69	12.7201	12.6519	12.7876	-26.599	-26.9406	-26.2594	-22.0992	-25.1007	-19.1145	2.10212	1.70083	2.49862	25.4696	23.0231	27.9684	298.62	296.173	301.118	-8.91869	-9.1916	-8.64452	14.6032	11.4765	17.7567	0.0288416	0.0271089	0.0307315	169.687	140.758	199.086	26.5	14.2642	10.7292	20.014	494.482	367.47	700.614
940	IODP 100R02W 27-29
967	IODP 103R01W 135-139	13.9805	13.9119	14.0477	-27.7312	-28.0696	-27.3922	-23.2303	-26.2292	-20.2524	2.09991	1.69998	2.49952	24.7979	22.2947	27.2864	297.948	295.445	300.436	-8.99317	-9.27373	-8.71889	15.6968	12.5451	18.8714	0.0293404	0.0275634	0.0313349	169.687	140.758	199.086	26.5	15.7113	11.6182	22.8261	534.463	390.26	785.521
996	IODP 106R01W 137-139
1028	IODP 109R02W 22-24	14.8604	14.7925	14.9274	-28.6835	-29.0229	-28.34	-24.1833	-27.1825	-21.1877	2.20012	1.79897	2.59648	31.3094	28.806	33.7925	304.459	301.956	306.943	-8.28498	-8.55364	-8.02283	17.5251	14.3642	20.68	0.0250635	0.0237187	0.0265686	169.687	140.758	199.086	26.5	18.8158	13.3693	29.7083	751.661	528.08	1190.34
1038	IODP 110R04W 98-100	15.0107	14.9428	15.0779	-27.4165	-27.7524	-27.0719	-22.9155	-25.9156	-19.9322	2.20161	1.80367	2.59307	31.2961	28.8252	33.7517	304.446	301.975	306.902	-8.28639	-8.55156	-8.0271	16.1913	13.0635	19.3574	0.025071	0.0237397	0.0265564	169.687	140.758	199.086	26.5	16.4702	12.0637	24.4071	656.318	475.658	978.695
Ma	millions of years
5am	δ13C of 24-methyl-5α-cholestane run in duplicate
_L	lower boundary (one standard deviation)
_U	upper boundary (one standard deviation)
δp	δ13C value of organic matter, corrected for offset between biomass and phytol
δa	δ13C value of carbonat, corrected for planktonic foraminifera in the same sediment core
TC	Sea surface temperature in Celcius, TEX86 shown in Table S8 from the same exact sediments used for CO2 here
TK	Sea surface temperature from TC in Kelvin
δd	δ13C value of dissolved CO2 in the photic zone, correcting for temperature-dependent carbon isotopic fractionation of dissolved CO2 with respect to HCO3- using the equation (Mook, 1974; Weiss, 1974): δd = δ13Ccarbonate – 1 + (24.12–9866 / TºK)
ϵp	stable carbon isotopic fractionation associated with CO2-fixation, here defined as: Ɛp = 1000 · [ (δd+1000) / (δp+1000) – 1]
SSS	Sea surface salinity in per mil
K0	Henry’s Law constant (K0) using temperature and salinity (Weiss, 1974) to convert dissolved CO2 to atmospheric pCO2
b	a factor considering influence on fractionation other than CO2 including growth rate, cell geometry, membrane permeability to CO2, and the boundary layer thickness dependent on temperature, pH, and salinity (Bolton et al., 2016; Laws et al., 1997; Popp et al., 1998; Rau et al., 1996; Stoll et al., 2019)
ϵf	maximum fractionation for CO2-fixation

## Sheet: S7. C37-467
Supplementary Dataset 7. All data and uncertainties used to estimate pCO2 from the δ13C of alkenones.
mbsf	IODP nomenclature	Ma	Ma_L	Ma_U	C37	C37_L	C37_U	δp	δp_L	δp_U	δa	δa_L	δa_U	TC	TC_L	TC_U	TK	TK_L	TK_U	δd	δd_L	δd_U	εp	εp_L	εp_U	K0	K0_L	K0_U	b	b_L	b_U	εf	dissolved_CO2	dissolved_CO2_L	dissolved_CO2_U	pCO2	pCO2_L	pCO2_U	-	+
9	IODP 002R02W 77-79	0.289681	0.221435	0.357848	-23.306	-23.6466	-22.966	-19.3119	-19.8048	-18.8091	0.997754	0.6045	1.39348	14.14	10.1669	18.1013	287.29	283.317	291.251	-10.2227	-10.8518	-9.61332	9.26114	8.45113	10.0653	0.0396598	0.0352232	0.0450445	169.844	129.275	210.62	25	10.7871	8.21408	13.3845	268.289	201.566	347.983	66.7225	79.6938
41	IODP 005R04W 77-79	1.25034	1.18182	1.31814	-22.922	-23.2633	-22.5879	-18.9256	-19.4219	-18.4301	1.00237	0.603447	1.39669	16.3587	12.3922	20.346	289.509	285.542	293.496	-9.96019	-10.5779	-9.35431	9.13373	8.33161	9.93831	0.0370733	0.0330498	0.0419004	169.844	129.275	210.62	25	10.6994	8.14872	13.2792	285.221	213.692	368.967	71.5288	83.746
69	IODP 008R04W 102-104	1.38111	1.31278	1.44864	-23.1533	-23.4924	-22.8087	-19.1534	-19.6501	-18.6542	0.997819	0.597177	1.3923	15.6133	11.625	19.5856	288.763	284.775	292.736	-10.0537	-10.6736	-9.43984	9.27333	8.4602	10.0839	0.0379121	0.0337611	0.0429456	169.844	129.275	210.62	25	10.788	8.21718	13.3909	280.593	210.685	365.446	69.9086	84.8525
99	IODP 011R05W 127-129	1.52056	1.45217	1.58792	-22.7444	-23.0852	-22.4041	-18.7476	-19.2437	-18.2497	1.29884	0.902399	1.69658	19.2235	15.2418	23.1885	292.373	288.392	296.338	-9.32661	-9.93434	-8.72527	9.59582	8.79334	10.3948	0.0341086	0.0305972	0.0383413	169.844	129.275	210.62	25	11.0297	8.38299	13.6846	319.275	240.125	412.634	79.1505	93.359
144	IODP 016R03W 127-129	1.97747	1.90908	2.04533	-23.8068	-24.1468	-23.4646	-19.8075	-20.3061	-19.3131	1.79776	1.4024	2.20082	16.5908	12.6324	20.5402	289.741	285.782	293.69	-9.13352	-9.74931	-8.52668	10.8875	10.0786	11.6899	0.036818	0.032872	0.0415811	169.844	129.275	210.62	25	12.0269	9.15234	14.9362	322.587	241.383	418.429	81.2045	95.842
178	IODP 020R01W 52-54	2.32204	2.25441	2.3899	-21.3457	-21.6826	-21.0055	-17.3503	-17.8469	-16.848	1.9008	1.50216	2.29814	17.9918	14.0383	22.0061	291.142	287.188	295.156	-8.86644	-9.48193	-8.26323	8.62893	7.82176	9.42933	0.0353351	0.0315795	0.0397851	169.844	129.275	210.62	25	10.3749	7.88589	12.8563	290.561	217.567	374.096	72.994	83.5345
225	IODP 025R01W 27-29	2.80062	2.73166	2.86798	-21.9043	-22.2459	-21.5676	-17.9065	-18.4102	-17.4117	1.9025	1.49996	2.29836	19.0727	15.1245	23.0561	292.223	288.274	296.206	-8.74326	-9.35326	-8.14506	9.32921	8.52741	10.1214	0.034255	0.0307046	0.0384784	169.844	129.275	210.62	25	10.8389	8.25109	13.4495	312.61	234.986	403.862	77.6246	91.2513
255	IODP 028R01W 67-69	3.22541	3.15745	3.29349	-22.2005	-22.5401	-21.8619	-18.2033	-18.7005	-17.706	1.89825	1.50227	2.29566	21.2642	17.2999	25.2502	294.414	290.45	298.4	-8.49157	-9.09795	-7.89285	9.88834	9.0902	10.6748	0.032223	0.0290029	0.0360553	169.844	129.275	210.62	25	11.2269	8.55474	13.9438	344.619	259.286	444.648	85.3332	100.029
275	IODP 030R02W 82-84	3.47834	3.41088	3.54647	-22.17	-22.5064	-21.8294	-18.1717	-18.6695	-17.6693	1.49966	1.10446	1.89501	20.1333	16.1904	24.1227	293.283	289.34	297.273	-9.02009	-9.63589	-8.42039	9.31713	8.51444	10.1077	0.0332463	0.0298568	0.0372601	169.844	129.275	210.62	25	10.8346	8.24308	13.4315	322.369	242.289	414.198	80.08	91.8297
295	IODP 032R02W 52-54	3.73201	3.66448	3.79947	-22.3615	-22.7006	-22.0201	-18.3627	-18.8609	-17.8652	1.49878	1.10463	1.90095	19.5991	15.6398	23.627	292.749	288.79	296.777	-9.08132	-9.6928	-8.47334	9.45202	8.65066	10.2593	0.0337483	0.0302458	0.0378817	169.844	129.275	210.62	25	10.9141	8.30961	13.5683	319.946	240.341	413.458	79.6045	93.512
Ma	millions of years
C37	δ13C of C37 alkenones run in duplicate
_L	lower boundary (one standard deviation)
_U	upper boundary (one standard deviation)																																			306.607
δp	δ13C value of organic matter, corrected for offset between biomass and phytol
δa	δ13C value of carbonat, corrected for planktonic foraminifera in the same sediment core
TC	Sea surface temperature in Celcius, TEX86 shown in Table S8 from the same exact sediments used for CO2 here
TK	Sea surface temperature from TC in Kelvin
δd	δ13C value of dissolved CO2 in the photic zone, correcting for temperature-dependent carbon isotopic fractionation of dissolved CO2 with respect to HCO3- using the equation (Mook, 1974; Weiss, 1974): δd = δ13Ccarbonate – 1 + (24.12–9866 / TºK)
ϵp	stable carbon isotopic fractionation associated with CO2-fixation, here defined as: Ɛp = 1000 · [ (δd+1000) / (δp+1000) – 1]
SSS	Sea surface salinity in per mil
K0	Henry’s Law constant (K0) using temperature and salinity (Weiss, 1974) to convert dissolved CO2 to atmospheric pCO2
b	a factor considering influence on fractionation other than CO2 including growth rate, cell geometry, membrane permeability to CO2, and the boundary layer thickness dependent on temperature, pH, and salinity (Bolton et al., 2016; Laws et al., 1997; Popp et al., 1998; Rau et al., 1996; Stoll et al., 2019)
ϵf	maximum fractionation for CO2-fixation

## Sheet: S8. Raw data
Supplementary Dataset 8. All raw data from DSDP Leg 63 Site 467, including total organic carbon percentage, stable carbon isotopic composition of algal biomarkers (phytane, steranes, C25 HBIs, C35 hopane, alkenones), and GDGT abundances used to calculate sea surface temperatures using TEX86
IODP nomenclature	NIOZ Lab Code	mbsf	TOC (%):	STDEV TOC (%):	Ph (Phytane)	5a (5alpha-cholestane)	5ae (5alpha-ethyl-cholestane)	5am (5alpha-methyl-cholestane)	HBI (C25 highly branched isoprenoid)	C35 hopane	C37 alkenone	Area 1302	Area 1300	Area 1298	Area 1296	Area 1292	Area 1292'	Area 1050	area 1050'	Area 1048	Area 1048'	Area 1046	Area 1046'	Area 1036	Area 1036'	area 1034	area 1034'	area 1032	area 1032'	Area 1022	Area 1020	Area 1018	Area 744	TEX86-H	TEX86-L	BIT	SST-H	SST used	UK37 SST
IODP 002R02W 77-79	ATH162114	9	2.72241	0.26	-25.26				-25.09		-23.308	22235145	3168013	1733114	232103	22768696	516586	140980	191621	11632	36940	2875	15541	30888	75791	287866	26641	7234	83895	185131	86030	38249	82158	0.439271	0.116745	0.0266921	14.1629	14.1629	13.4878
IODP 005R04W 77-79	ATH162112	41	1.73385	0.47	-24.38				-23.08	-25.14	-22.926	16399562	2404622	1492760	187993	17764236	483574	134747	191331	10273	36090	3024	17446	42909	81031	254742	24065	6078	77570	221780	65489	30149	83829	0.473703	0.118472	0.0364394	16.4046	16.4046	12.7885
IODP 008R04W 102-104	ATH162103	69	2.5264	0.395721	-25.73	-26.6	-27.2	-27.93	-24.69	-26.08	-23.15	32722874	4575757	2754936	405413	35601193	757635	246043	310723	24007	83120	5362	33608	78293	130863	548009	47335	11897	139868	435556	156924	75143	156545	0.461279	0.114241	0.0326465	15.6151	15.6151	11.9065
IODP 011R05W 127-129	ATH162104	99	2.89414	0.00623737	-24.1	-23.86	-25.1	-25.12	-23.07	-25.69	-22.7445	57377469	11633135	8002781	1148326	68520263	3487853	722381	1087984	73721	166429	10438	60261	159064	307666	1233399	91338	50054	238136	969599	493994	214322	177513	0.52072	0.151053	0.0452394	19.2157	19.2157	16.9042
IODP 016R03W 127-129	ATH162108	144	3.44705	0.51	-24.3	-25.11	-26.13	-25.59	-22.64	-22.14	-23.805	56666560	10869287	6556975	1018648	66973647	2318777	654893	979420	59374	133560	9850	42481	181890	330322	1092997	80590	40784	211061	1093363	521133	229195	173301	0.476524	0.146698	0.0461434	16.581	16.581	17.9485
IODP 020R01W 52-54	ATH162113	178	3.4893	0.16	-25.35	-25.02	-26.05	-25.79	-23.1	-25.34	-21.3465	30224076	5514623	3657451	493213	37344878	1360347	230046	355428	25347	60904	7157	15673	63223	131508	404651	27820	24521	64885	469027	205432	99080	82452	0.499836	0.139979	0.0323685	17.9998	17.9998
IODP 025R01W 27-29	ATH162107	225	2.18396	0.1	-23.7	-24.38	-25.79	-25.62	-32.1	-24.77	-21.908	21662488	3607858	2405317	407925	26012721	1059941	288362	344237	29626	78887	7112	27499	118261	241966	548090	33852	15110	91045	1067437	207947	82416	164950	0.517733	0.130362	0.0733895	19.0448	19.0448
IODP 028R01W 67-69	ATH162106	255	3.6157	0.24	-23.65	-23.33	-23.8	-25.75	-21.56	-23.32	-22.202	26739364	5113615	3781757	604814	34575732	2063491	395465	418138	38835	111678	9377	31655	174975	326432	709517	48559	17415	124101	1434429	266855	108479	174913	0.557786	0.143501	0.0736618	21.2584	21.2584
IODP 030R02W 82-84	ATH162105	275	3.52929	0.27	-24.79	-23.74	-24.57	-24.76	-21.5	-22.22	-22.1665	40894482	7759026	5428594	878044	49296267	2699131	516019	575680	49177	147510	10237	48149	180532	466112	904319	51815	22155	144947	2206157	334262	136381	175272	0.537183	0.143468	0.074088	20.1404	20.1404
IODP 032R02W 52-54	ATH162109	295	2.99595	1.05	-25.54	-25.57	-26.03	-26.51	-26.41	-24.85	-22.361	28188474	4761124	3348786	551225	33407827	1427317	313916	379592	24227	76675	7153	31677	139108	343058	541503	31103	12431	85389	1482639	208053	85152	170309	0.528062	0.131166	0.0737066	19.6316	19.6316
IODP 034R01W 101-105	ATH150750	311	0.96666	0.0601698	-24.99				-27.18	-28.82		1.85026e+07	2.68299e+06	1.71043e+06	291818	2.1435e+07	794091	339044	370213	27544.4	5315.95	8716.25	0	31420.1	69433.6	49120.1	139865	31302.7	5001.13	516382	85188.2	33780.7	117258	0.510343	0.117182	0.058278	18.6178	18.6178
IODP 036R01W 101-105	ATH150745	330	3.68816	0.23218	-25.08				-27.17	-22.77		2.25878e+07	3.1111e+06	2.00472e+06	302154	2.61797e+07	853380	369094	404991	30053.7	5735.39	10619.5	0	32309.3	48365.5	35007.7	155709	34070.1	4931.63	476249	78964.8	35520.2	92855.4	0.503919	0.112299	0.0483814	18.2415	18.2415
IODP 045R03W 100-104	ATH150748	419	1.36122	0.2382	-24.37	-24.91	-25.42	-25.56	-25.97	-23.55		1.40388e+07	1.97241e+06	1.22606e+06	225672	1.757e+07	681346	275889	277918	18011.2	0	4495.64	0	18766.3	31009.3	39205.1	59361.1	11598.4	7009.28	320738	52254.4	26858.7	80517.2	0.519568	0.114427	0.0499787	19.1499	19.1499
IODP 047R01W 50-54	ATH150741	434	1.94514	0.327773	-24.87	-25.04	-26.25	-25.44	-26.89	-24.26		1.54714e+07	1.7361e+06	1.11841e+06	253484	1.66882e+07	467267	229575	274879	16734.8	3259.26	5835.95	0	29641.3	28799.9	21450.4	87519.3	20275.6	0	336763	37254.7	16718.3	59489.7	0.514413	0.0947348	0.0511523	18.8537	18.8537	17.5321
IODP 051R01W 101-105	ATH150740	473	2.75079	0.166383	-24.8	-26.64	-26.84	-26.91	-34.09	-23.6		1.82338e+07	2.35515e+06	1.56858e+06	235351	2.43987e+07	747184	180849	193192	14331.9	0	4955.21	0	11618.3	17560.8	20494.6	58519.3	12222.6	0	189086	36270.3	19523.1	69217.9	0.519971	0.106291	0.0237008	19.1729	19.1729
IODP 054R02W 25-29	ATH150743	502	4.12134	0.38964	-24.86	-25.51	-26.15	-26.18	-27.57	-24.81		1.08519e+07	1.2887e+06	791452	150182	1.34242e+07	373209	139921	206277	7969.95	0	0	0	9717.49	19821.2	19626.7	41038.5	7620.79	0	204366	30190.9	13844.7	53654	0.505021	0.0996513	0.0414232	18.3064	18.3064
IODP 056R01W 101-105	ATH150746	521	2.68194	0.215025	-24.35				-23.78	-22.53		9.46061e+06	1.18028e+06	778822	139419	1.32599e+07	414492	115006	121218	7561.06	0	0	0	5702.78	16121.9	20308.4	31988.5	5539.4	0	181880	23749.1	11168.9	67034.8	0.530333	0.103355	0.0321119	19.7591	19.7591	18.5948
IODP 058R03W 75-79	ATH150751	539	1.94588	0.511993	-23.83	-24.57	-25.5	-25.23	-25.05	-23.09		5.15397e+06	754875	534154	77495.9	6.58592e+06	299529	61660.7	100338	6835.64	0	0	0	4919.69	10875.9	8716.3	35518.5	8260.65	0	91542.6	14492	6287.54	74849.4	0.546908	0.117162	0.0392892	20.6734	20.6734	20.5446
IODP 062R01W 50-54	ATH150754	577	3.21543	0.458486	-24.964							1.2466e+06	199901	154601	23242.3	1.94832e+06	94159.9	14416.5	24151	0	0	0	0	0	0	0	5173.95	0	0	18033.2	0	0	10448.5	0.576395	0.124852	0.0282309	22.2333	22.2333	16.3634
IODP 065R02W 50-54	ATH150742	607	2.05898	0.107138	-24.609							469003	85401.6	69972	9915.37	872628	53588.5	4804.79	5509.28	0	0	0	0	0	0	0	0	0	0	6204.2	0	0	23583.6	0.60982	0.136779	0.0185777	23.9078	23.9078
IODP 069R02W 50-54	ATH150749	645	1.66054	0.129071	-23.67	-24.55	-26.49	-27.3	-25.5	-23.95		468725	72387.5	52058.9	7660.78	895113	40980.9	3323.27	0	0	0	0	0	0	0	0	0	0	0	0	0	0	30017.2	0.581788	0.122035	0.00369895	22.5099	22.5099
IODP 077R01W 33-35	ATH150759	719	2.90699	0.379088	-24.45	-26.94	-27.93	-29.23	-25.4	-28.58		241606	39732.5	29734.4	5003.51	535781	30224	0	0	0	0	0	0	0	0	0	0	0	0	0	0	0	35327.8	0.620491	0.127727	0	24.4231	24.4231
IODP 085R01W 50-52	ATH150758	795	2.43599	0.0183705	-25.56	-25.44	-27.02	-27.44	-31.41	-25.03		149062	27804.1	22639	3619.5	340544	21716.3	0	0	0	0	0	0	0	0	0	0	0	0	0	0	0	122104	0.63309	0.139365	0	25.0202	25.0202
IODP 088R02W 125-127	ATH150757	826	0.784245	0.0645951	-25.25	-26.3	-27.59	-26.66	-30.76	-24.33		16925.7	2631.59	0	0	35291.8	0	0	0	0	0	0	0	0	0	0	0	0	0	0	0	0	53331.2	0	0.134557	0		24.8003
IODP 091R01W 20-24	ATH150747	852	1.91816	0.123059	-25.78	-27.45	-28.52	-28.25	-25.38	-25.75		6136.82	0	0	0	9788.84	0	0	0	0	0	0	0	0	0	0	0	0	0	0	0	0	83403.2	#DIV/0!	0	0		24.8059
IODP 096R01W 65-69	ATH150753	899	1.88274	0.0160595	-26.07	-27.07	-27.17	-26.6	-30.16	-25.89		22062	3302.05	0	0	24793.5	0	0	0	0	0	0	0	0	0	0	0	0	0	0	0	0	74047.3	0	0.130186	0		25.5006
IODP 100R02W 27-29	ATH162111	940	2.91149	0.08	-24.32				-22.98	-25.71		1765	0	296	0	2745	369	0	0	0	0	0	0	0	0	0	0	0	0	0	0	0	74342	1	0	0		24.8963
IODP 103R01W 135-139	ATH162117	967	3.6606	0.11	-26.75	-27.5		-27.73	-28.22			1420	0	0	0	2550	471	0	0	0	0	0	0	0	0	0	0	0	0	0	0	0	50108	1	0	0		24.8089
IODP 106R01W 137-139	ATH162116	996	4.93379	0.19	-25.69				-24.77			3028	0	0	0	3697	417	0	0	0	0	0	0	0	0	0	0	0	0	0	0	0	34910	1	0	0		29.3073
IODP 109R02W 22-24	ATH162110	1028	2.52213	0.41	-26.07	-27.59	-28.04	-28.68	-26.53	-26.44		8582	1498	779	0	9860	763	0	0	0	0	0	0	0	0	0	0	0	0	0	0	0	58397	0.507237	0.13795	0		31.3336
IODP 110R04W 98-100	ATH162115	1038	1.84858	0.01	-25.89	-27.64	-27.2	-27.41	-25.86	-24.99		6047	986	735	0	6715	469	0	0	0	0	0	0	0	0	0	0	0	0	0	0	0	73640	0.549772	0.126931	0		31.2832

## Sheet: S9. Age
Supplementary Dataset 9. Revised age model from DSDP Leg 63 Site 467 based on first occurrence (FO) and last occurrence (LO)
Sediment with date
Dates
Tie points
Revised age model
IODP nomenclature	Core	mbsf	min	max	revised	tie point?	Coccolith 1	FO	LO	Coccolith 2	FO	LO	Radiolarian	FO	LO	Diatom	FO	LO			Biostrat zones for coccoliths in 467			*most NN# from mikrotax.org citing Young 1998
	1	3	0	6			Emiliania huxleyi			Ceratolithus cristatus											Core	Reported species	Revised species name	First/Base	FO=first occ, FCO=first common occur., B=base, Ba= base absence	Last/Top	LO=last occ, LCO=last common occur., T=top, Ta= top absence	Reference
IODP 002R02W 77-79	2	9	6	15.5	0.29	0.29	Emiliania huxleyi	0.29		Ceratolithus cristatus											1-2	Emiliania huxleyi		0.29		extant		Agnini et al 2017 Calcareous nannofossil biostratigraphy: historicalbackground and application in Cenozoic chronostratigraphy
	3	20.25	15.5	25	1.06	1.06	Gephyrocapsa oceanica	1.71	1.06	Ceratolithus cristatus	5.0259										1-3	Ceratolithus cristatus		5.0259	FO, NN13 base	extant		Blair et al 2017 Upper Miocene-Lower Pliocene taxonomy and stratigraphy in the circum North Atlantic Basin: radiation and extinction of Amauroliths, Ceratoliths and the D. quinqueramus lineage
	4	29.75	25	34.5	1.14699		Emiliania ovata	3.92-4.13	0.44-1.93												3	Gephyrocapsa oceanica		1.71	B	extant
IODP 005R04W 77-79	5	41	34.5	44	1.25	1.25	Gephyrocapsa caribbeanica		1.25												4	Emiliania ovata	Pseudoemiliania ovata	3.92-4.13	FO, NN14 within	0.44-1.93	LO, NN19 within	Young 1998
	6	48.75	44	53.5	1.28608		Gephyrocapsa caribbeanica														5-8	Gephyrocapsa caribbeanica		1.71	FO, NN19 within	1.25	LO, MIS-7 within
	7	58.25	53.5	63	1.3303		Gephyrocapsa caribbeanica														8	Emiliania annula	Pseudoemiliania lacunosa	3.70-3.92	FO, NN15 within	0.4	LO, NN19 top	Young 1998
IODP 008R04W 102-104	8	69	63	72.5	1.38034		Gephyrocapsa caribbeanica	1.71		Emiliania annula	3.70-3.92	0.4	Eucyrtidium matuyamai		1.25±0.15	Acticinocyclus oculatus		0.9	last common occurrence		9-10	Cyclococcolithina macintyrei	Calcidiscus macintyrei	11.9-13.53	FO, NN6 within	1.6	LO, MIS-58 mid	Auer et al 2020 Toward a Robust Plio-Pleistocene Chronostratigraphy for ODP Site 762; Raffi et al 2006
	9	77.25	72.5	82	1.41875		Cyclococcolithina macintyrei						Eucyrtidium matuyamai			Acticinocyclus oculatus					11-24	Discoaster brouweri		11.531	FO, NN9 within	1.924	LO, NN18 top	Agnini et al 2017 Calcareous nannofossil biostratigraphy: historicalbackground and application in Cenozoic chronostratigraphy and Browning et al 2017 Late Miocene to Late Pliocene taxonomy and stratigraphy of the genus Discoaster in the circum North Atlantic Basin: Gulf of Mexico and ODP Leg 154 http://www.mikrotax.org/PDFs/Nannotax3/used/Nannofossils/Neogene/Browning%20et%20al%202017%20JNR%2037-…
	10	86.75	82	91.5	1.46297		Cyclococcolithina macintyrei						Eucyrtidium matuyamai			Acticinocyclus oculatus					11-24	Discoaster tamalis		4.666	FO, NN14 within	2.752	LO, NN16 within	Agnini et al 2017 Calcareous nannofossil biostratigraphy: historicalbackground and application in Cenozoic chronostratigraphy and Browning et al 2017 Late Miocene to Late Pliocene taxonomy and stratigraphy of the genus Discoaster in the circum North Atlantic Basin: Gulf of Mexico and ODP Leg 154 http://www.mikrotax.org/PDFs/Nannotax3/used/Nannofossils/Neogene/Browning%20et%20al%202017%20JNR%2037-…
IODP 011R05W 127-129	11	99	91.5	101	1.52	1.52	Discoaster tamalis		2.752	Discoaster brouweri		1.924	Lamprocyrtis heteroporos		1.52-1.54						25-26	Discoaster asymmetricus		8.785	FCO	2.165	LO, NN18 top	Browning et al 2017 Late Miocene to Late Pliocene taxonomy and stratigraphy of the genus Discoaster in the circum North Atlantic Basin: Gulf of Mexico and ODP Leg 154 http://www.mikrotax.org/PDFs/Nannotax3/used/Nannofossils/Neogene/Browning%20et%20al%202017%20JNR%2037-2%20Late%20Mio%20Discoaster%20[%C2%A7N982].pdf extended beyond previous LO
	12	105.75	101	110.5	1.58857		Discoaster tamalis			Discoaster brouweri			Lamprocyrtis heteroporos								27-48	Amaurolithus tricorniculatus		5.192	FO, NN11b within	4.445	LO, NN14
	13	115.25	110.5	120	1.68508		Discoaster tamalis			Discoaster brouweri			Lamprocyrtis heteroporos								27-48	Amaurolithus primus		7.559	FO, NN11b base	5.244	LO	Blair et al 2017 Upper Miocene-Lower Pliocene taxonomy and stratigraphy in the circum North Atlantic Basin: radiation and extinction of Amauroliths, Ceratoliths and the D. quinqueramus lineage
	14	124.75	120	129.5	1.78159		Discoaster tamalis			Discoaster brouweri			Lamprocyrtis heteroporos								49-55	Amaurolithus primus		7.559	FO, NN11b base	5.244	LO, NN12	Blair et al 2017 Upper Miocene-Lower Pliocene taxonomy and stratigraphy in the circum North Atlantic Basin: radiation and extinction of Amauroliths, Ceratoliths and the D. quinqueramus lineage
	15	134.25	129.5	139	1.8781		Discoaster tamalis			Discoaster brouweri			Lamprocyrtis heteroporos								58	Discoaster quinqueramus		8.466	FO, NN11 base	5.53	LO, NN11 top	Agnini et al 2017 Calcareous nannofossil biostratigraphy: historicalbackground and application in Cenozoic chronostratigraphy by Agnini et al 2017 2) Blair et al 2017 Upper Miocene-Lower Pliocene taxonomy and stratigraphy in the circum North Atlantic Basin: radiation and extinction of Amauroliths, Ceratoliths and the D. quinqueramus lineage
IODP 016R03W 127-129	16	144	139	148.5	1.97714		Discoaster tamalis			Discoaster brouweri			Lamprocyrtis heteroporos								86-89	Discoaster variabilis		21.222		2.968	LO, NN16, CN12	Browning et al 2017 Late Miocene to Late Pliocene taxonomy and stratigraphy of the genus Discoaster in the circum North Atlantic Basin: Gulf of Mexico and ODP Leg 154 http://www.mikrotax.org/PDFs/Nannotax3/used/Nannofossils/Neogene/Browning%20et%20al%202017%20JNR%2037-2%20Late%20Mio%20Discoaster%20[%C2%A7N982].pdf extended beyond previous LO
	17	153.25	148.5	158	2.07111		Discoaster tamalis			Discoaster brouweri			Lamprocyrtis heteroporos								90	Discoaster kugleri		11.91	FCO, NN7	11.509	LCO, NN6	de Kaenel et al 2017 Uppermost Oligocene to Middle Miocene Discoaster and CatinastertaxonomyandstratigraphyinthecircumNorthAtlanticBasin:GulfofMexicoandODPLeg154; Hilgen et al 2000 Integrated stratigraphy and astronomical calibration of the Serravallian/Tortonian boundary section at Monte Gibliscemi (Sicily, Italy) https://www.sciencedirect.com/science/article/pii/S0377839800000086#!
	18	162.75	158	167.5	2.16762		Discoaster tamalis			Discoaster brouweri			Lamprocyrtis heteroporos								92-99	Coccolithus miopelagicus	Coccolithus pelagicus	65.4	FO, NP2	extant		Hilgen et al 2000 Integrated stratigraphy and astronomical calibration of the Serravallian/Tortonian boundary section at Monte Gibliscemi (Sicily, Italy) https://www.sciencedirect.com/science/article/pii/S0377839800000086#!
	19	172.25	167.5	177	2.26413		Discoaster tamalis			Discoaster brouweri			Lamprocyrtis heteroporos								100-110	Sphenolithus heteromorphus		18.852	FO, NN4	13.408	LO, NN5	Bergen et al 2017; Sprovieri et al 2002 Astronomical calibration of the upper Langhian/lower Serravallian record of Ras- Il Pellegrin section (Malta Island, Central Mediterranean) https://core.ac.uk/display/53636172
IODP 020R01W 52-54	20	178	177	186.5	2.32254		Discoaster tamalis			Discoaster brouweri			Lamprocyrtis heteroporos
	21	191.25	186.5	196	2.45714		Discoaster tamalis			Discoaster brouweri			Lamprocyrtis heteroporos
	22	200.75	196	205.5	2.55365		Discoaster tamalis			Discoaster brouweri			Lamprocyrtis heteroporos								Biostrat zones for radiolarians in 467
	23	210.25	205.5	215	2.65016		Discoaster tamalis			Discoaster brouweri			Lamprocyrtis heteroporos
	24	219.75	215	224.5	2.74667		Discoaster tamalis	4.666		Discoaster brouweri	11.531		Lamprocyrtis heteroporos								Core	Reported species	Species name	First/Base	FO=first occ, FCO=first common occur., B=base, Ba= base absence	Last/Top	LO=last occ, LCO=last common occur., T=top, Ta= top absence	Reference
IODP 025R01W 27-29	25	225	224.5	234	2.8	2.8	Discoaster asymmetricus		2.165				Lamprocyrtis heteroporos	2.8							1-7	Artostrobium miralestense or Axoprunum angelinum
	26	238.75	234	243.5	3.02	3.02	Discoaster asymmetricus	8.785					Stichocorys peregrina (lower)		2.76-3.02						8-10	Eucyrtidium matuyamai				1.25±0.15	LO	Matsuzaki and Suzuki 2018: Pleistocene radiolarian biostratigraphy in the northeastern Pacific https://jm.copernicus.org/articles/37/1/2018/jm-37-1-2018.pdf
	27	248.25	243.5	253	3.14017	4.45	Amaurolithus primus		5.244	Amourolithus tricorniculatus		4.445	Stichocorys peregrina (lower)								11-25	Lamprocyrtis heteroporos		2.8	FO	1.52-1.54	LO	Kamikuri et al., 2009 and https://www.geobiostratdata.com/biostratigraphy/radiolarians/
IODP 028R01W 67-69	28	255	253	262.5	3.22555		Amaurolithus primus			Amourolithus tricorniculatus			Stichocorys peregrina (lower)								26-45	Stichocorys peregrina (lower)				2.76-3.02	LO	Kamikuri et al., 2009 and https://www.geobiostratdata.com/biostratigraphy/radiolarians/
	29	267.25	262.5	272	3.3805		Amaurolithus primus			Amourolithus tricorniculatus			Stichocorys peregrina (lower)								46-55	Stichocorys peregrina (upper)		6.88-7.17	FO			Kamikuri et al., 2009 and https://www.geobiostratdata.com/biostratigraphy/radiolarians/
IODP 030R02W 82-84	30	275	272	281.5	3.47853		Amaurolithus primus			Amourolithus tricorniculatus			Stichocorys peregrina (lower)
	31	286.25	281.5	291	3.62084		Amaurolithus primus			Amourolithus tricorniculatus			Stichocorys peregrina (lower)
IODP 032R02W 52-54	32	295	291	300.5	3.73152		Amaurolithus primus			Amourolithus tricorniculatus			Stichocorys peregrina (lower)
	33	305.25	300.5	310	3.86117		Amaurolithus primus			Amourolithus tricorniculatus			Stichocorys peregrina (lower)								Biostrat zones for diatoms in 467
IODP 034R01W 101-105	34	311	310	319.5	3.93391		Amaurolithus primus			Amourolithus tricorniculatus			Stichocorys peregrina (lower)
	35	324.25	319.5	329	4.10151		Amaurolithus primus			Amourolithus tricorniculatus			Stichocorys peregrina (lower)								Core	Reported species	Species name	First/Base	FO=first occ, FCO=first common occur., B=base, Ba= base absence	Last/Top	LO=last occ, LCO=last common occur., T=top, Ta= top absence	Reference
IODP 036R01W 101-105	36	330	329	338.5	4.17424		Amaurolithus primus			Amourolithus tricorniculatus			Stichocorys peregrina (lower)								1-3	Denticula seminae
	37	343.25	338.5	348	4.34184		Amaurolithus primus			Amourolithus tricorniculatus			Stichocorys peregrina (lower)								4-6	Rhizosolenia curvirostris a
	38	352.75	348	357.5	4.46201		Amaurolithus primus			Amourolithus tricorniculatus			Stichocorys peregrina (lower)								7	Rhizosolenia curvirostris b
	39	362.25	357.5	367	4.58218		Amaurolithus primus			Amourolithus tricorniculatus			Stichocorys peregrina (lower)								8-10	Acticinocyclus oculatus				0.9	LCO	Teraishi et al 2016 https://www.sciencedirect.com/science/article/pii/S0967064513001240#f0010
	40	371.75	367	376.5	4.70235		Amaurolithus primus			Amourolithus tricorniculatus			Stichocorys peregrina (lower)								11-20	Denticula seminae var. fossils
IODP 041R01W 80-84	41	376	376.5	386	4.7561		Amaurolithus primus			Amourolithus tricorniculatus			Stichocorys peregrina (lower)								21-37	DISSOLVED
	42	390.75	386	395.5	4.94268		Amaurolithus primus			Amourolithus tricorniculatus			Stichocorys peregrina (lower)								38-45	Thalassiosira oestrupii				extant		http://www-odp.tamu.edu/publications/162_SR/chap_04/chap_044.htm
	43	400.25	395.5	405	5.06285		Amaurolithus primus			Amourolithus tricorniculatus			Stichocorys peregrina (lower)								46-52	Nitzchia reinholdii		7	FO	0.9, 1.0-1.28	LO, LCO	https://www.geobiostratdata.com/biostratigraphy/diatoms/
	44	409.75	405	414.5	5.18302		Amaurolithus primus			Amourolithus tricorniculatus			Stichocorys peregrina (lower)
IODP 045R03W 100-104	45	419	414.5	424	5.30002		Amaurolithus primus			Amourolithus tricorniculatus			Stichocorys peregrina (lower)
	46	428.75	424	433.5	5.42335		Amaurolithus primus			Amourolithus tricorniculatus			Stichocorys peregrina (upper)			Nitzchia reinholdii		0.9	LCO = 1.0-1.2
IODP 047R01W 50-54	47	434	433.5	443	5.48976		Amaurolithus primus			Amourolithus tricorniculatus			Stichocorys peregrina (upper)			Nitzchia reinholdii
	48	447.75	443	452.5	5.19	5.19	Amaurolithus primus			Amourolithus tricorniculatus	5.192		Stichocorys peregrina (upper)			Nitzchia reinholdii
	49	457.25	452.5	462	5.43143		Amaurolithus primus						Stichocorys peregrina (upper)			Nitzchia reinholdii
	50	466.75	462	471.5	5.67286		Amaurolithus primus						Stichocorys peregrina (upper)			Nitzchia reinholdii
IODP 051R01W 101-105	51	473	471.5	481	5.83169		Amaurolithus primus						Stichocorys peregrina (upper)			Nitzchia reinholdii
	52	485.75	481	490.5	6.15571		Amaurolithus primus						Stichocorys peregrina (upper)			Nitzchia reinholdii	7
	53	495.25	490.5	500	6.39714		Amaurolithus primus						Stichocorys peregrina (upper)
IODP 054R02W 25-29	54	502	500	509.5	6.56868		Amaurolithus primus						Stichocorys peregrina (upper)
	55	514.25	509.5	519	6.88	6.88	Amaurolithus primus	7.559					Stichocorys peregrina (upper)	6.88-7.17
IODP 056R01W 101-105	56	521	519	528.5	6.97589
	57	533.25	528.5	538	7.14992
IODP 058R03W 75-79	58	539	538	547.5	7.2316
	59	552.25	547.5	557	7.41983
	60	561.75	557	566.5	7.55479
	61	571.25	566.5	576	7.68975
IODP 062R01W 50-54	62	577	576	585.5	7.77144
	63	590.25	585.5	595	7.95967
	64	599.75	595	604.5	8.09463
IODP 065R02W 50-54	65	607	604.5	614	8.19762
	66	618.75	614	623.5	8.36454
	67	628.25	623.5	633	8.4995
	68	637.75	633	642.5	8.63446
IODP 069R02W 50-54	69	645	642.5	652	8.73746
IODP 070R03W 30-32	70	655	652	661.5	8.87952
	71	666.25	661.5	671	9.03934
	72	675.75	671	680.5	9.1743
IODP 073R01W 5-9	73	681	680.5	690	9.24888
	74	694.75	690	699.5	9.44421
	75	704.25	699.5	709	9.57917
	76	713.75	709	718.5	9.71413
IODP 077R01W 33-35	77	719	718.5	728	9.78871
	78	732.75	728	737.5	9.98405
	79	742.25	737.5	747	10.119
IODP 080R01W 25-29	80	747	747	756.5	10.1865
	81	761.25	756.5	766	10.3889
	82	770.75	766	775.5	10.5239
	83	780.25	775.5	785	10.6588
	84	789.75	785	794.5	10.7938
IODP 085R01W 50-52	85	795	794.5	804	10.8684
	86	808.75	804	813.5	11.0637		Discoaster quinqueramus		5.53
	87	818.25	813.5	823	11.1987		Discoaster quinqueramus
IODP 088R02W 125-127	88	826	823	832.5	11.3088		Discoaster quinqueramus
	89	837.25	832.5	842	11.4686		Discoaster quinqueramus	8.466
	90	846.5	842	851	11.6	11.6	Discoaster kugleri	11.889	11.604	(first/last common occur.)
IODP 091R01W 20-24	91	852	851	861	11.7171		Coccolithus miopelagicus		10.97	(last regular occur.)
	92	865.75	861	870.5	12.0097		Coccolithus miopelagicus
	93	875.25	870.5	880	12.2119		Coccolithus miopelagicus
	94	884.75	880	889.5	12.4141		Coccolithus miopelagicus
	95	894.25	889.5	899	12.6163		Coccolithus miopelagicus
IODP 096R01W 65-69	96	899	899	908.5	12.7174		Coccolithus miopelagicus
	97	913.25	908.5	918	13.0207		Coccolithus miopelagicus
	98	922.75	918	927.5	13.2229		Coccolithus miopelagicus
	99	932.25	927.5	937	13.4251		Coccolithus miopelagicus
IODP 100R02W 27-29	100	940	937	946.5	13.59	13.59	Sphenolithus heteromorphus		13.59
	101	951.25	946.5	956	13.7526		Sphenolithus heteromorphus
	102	960.75	956	965.5	13.89		Sphenolithus heteromorphus
IODP 103R01W 135-139	103	967	965.5	975	13.9804		Sphenolithus heteromorphus
	104	979.75	975	984.5	14.1647		Sphenolithus heteromorphus
	105	989.25	984.5	994	14.302		Sphenolithus heteromorphus
IODP 106R01W 137-139	106	996	994	1003.5	14.3996		Sphenolithus heteromorphus
	107	1008.25	1003.5	1013	14.5767		Sphenolithus heteromorphus
	108	1017.75	1013	1022.5	14.7141		Sphenolithus heteromorphus
IODP 109R02W 22-24	109	1028	1022.5	1032	14.8623		Sphenolithus heteromorphus
IODP 110R04W 98-100	110	1038	1032	1041	15.0068		Sphenolithus heteromorphus
